# Supplementary material for: Streptococcus pneumoniae synchronizes the states of cell wall peptidoglycan acetylation and genome methylation by programmed DNA inversions
Source: PLoS Pathog. 2025 Aug 5;21(8):e1013286. doi: 10.1371/journal.ppat.1013286 (PMC12324116; doi:10.1371/journal.ppat.1013286)
Supplement: S5 Table — (XLSX) [file ppat.1013286.s011.xlsx]

## Sheet: adrS438A v.s. WT raw data
Gene_tag	Product	adrS438A-1	adrS438A-2	WT-1	WT-2	log2FoldChange	pvalue	padj
MYY_0001	chromosomal replication initiator protein DnaA	2787.17	3275.28	2827.22	2827.22	0.100991	0.41701	0.671953
MYY_0002	DNA polymerase III subunit beta	2200.29	2263.03	2030.82	2030.82	0.136193	0.221927	0.453013
MYY_0003	DUF951 family protein	144.091	213.379	148.801	148.801	0.268315	0.339232	0.594349
MYY_0004	DUF1492 domain-containing protein	84.141	94.5458	69.1611	69.1611	0.371015	0.276181	0.526957
MYY_0006	hypothetical protein	30.5011	61.5849	24.1016	24.1016	0.940784	0.0933128	0.257511
MYY_02170	hypothetical protein	28.3976	50.3088	26.1974	26.1974	0.593784	0.28259	0.535346
MYY_0007	hypothetical protein	31.5529	39.9001	29.3411	29.3411	0.287513	0.580925	0.796713
MYY_0008	hypothetical protein	206.145	235.063	168.711	168.711	0.388482	0.0946179	0.259627
MYY_0009	hypothetical protein	135.677	136.181	97.4543	97.4543	0.480104	0.0910812	0.25422
MYY_0010	DNA primase family protein	661.559	627.993	526.044	526.044	0.293121	0.0542417	0.185149
MYY_0011	primase alpha helix C-terminal domain-containing protein	256.63	627.993	217.962	217.962	0.336383	0.11274	0.293488
MYY_02175	hypothetical protein	99.9174	99.7502	54.4906	54.4906	0.8735	0.0116522	0.0557742
MYY_0012	hypothetical protein	78.8822	83.2697	82.7838	82.7838	-0.0292329	0.929944	0.973339
MYY_02180	hypothetical protein	55.7434	76.3306	68.1132	68.1132	-0.0401271	0.915886	0.964907
MYY_02185	hypothetical protein	51.5364	76.3306	49.2511	49.2511	0.381355	0.362815	0.619353
MYY_0014	hypothetical protein	83.0892	74.5958	50.299	50.299	0.647013	0.0852207	0.24462
MYY_0016	hypothetical protein	129.367	112.761	105.837	105.837	0.192015	0.509139	0.750033
MYY_0019	hypothetical protein	123.056	138.783	110.029	110.029	0.25243	0.371688	0.628384
MYY_0020	hypothetical protein	845.617	714.732	702.09	702.09	0.150879	0.32901	0.58548
MYY_0021	hypothetical protein	188.265	246.34	169.759	169.759	0.359068	0.147118	0.352846
MYY_0022	Rha family transcriptional regulator	476.448	558.601	367.811	367.811	0.494066	0.00516128	0.0279666
MYY_0023	hypothetical protein	698.37	843.973	547.002	547.002	0.496817	0.00228704	0.013917
MYY_0024	helix-turn-helix transcriptional regulator	864.549	904.691	628.737	628.737	0.492967	0.000478744	0.00365018
MYY_0025	helix-turn-helix domain-containing protein	882.429	1084.24	813.167	813.167	0.27535	0.0754269	0.229493
MYY_0026	zinc ribbon domain-containing protein	1028.62	1085.98	975.591	975.591	0.116455	0.373341	0.630627
MYY_0027	Fic family protein	1287.36	1307.16	1218.7	1218.7	0.0902293	0.462514	0.713892
MYY_0028	hypothetical protein	573.211	732.08	632.929	632.929	0.0460015	0.7895	0.910852
MYY_0030	protein rep	307.115	381.653	259.878	259.878	0.408274	0.0484075	0.170997
MYY_0031	multidrug DMT transporter	707.836	705.19	477.84	477.84	0.564154	0.000184325	0.00159445
MYY_0032	site-specific integrase	973.932	1083.37	866.61	866.61	0.248064	0.0723247	0.222157
MYY_0033	redox-regulated ATPase YchF	1560.82	1572.58	1656.72	1656.72	-0.0805552	0.489307	0.736825
MYY_0034	aminoacyl-tRNA hydrolase	295.545	275.831	341.614	341.614	-0.258854	0.171045	0.386807
MYY_0035	transcription-repair coupling factor	1467.21	1488.45	1444	1444	0.0335024	0.778162	0.905899
MYY_0036	RNA-binding S4 domain-containing protein	580.573	525.64	526.044	526.044	0.071384	0.654082	0.838282
MYY_0037	septum formation initiator family protein	721.509	694.782	672.749	672.749	0.0736179	0.609365	0.81568
MYY_0039	serine hydrolase	1336.79	1415.59	1242.8	1242.8	0.147457	0.233695	0.46958
MYY_0040	tRNA lysidine(34) synthetase TilS	1818.5	1769.48	1638.91	1638.91	0.130277	0.260082	0.506765
MYY_0041	hypoxanthine phosphoribosyltransferase	3498.16	3190.27	3291.44	3291.44	0.0226405	0.838786	0.932692
MYY_0042	ATP-dependent zinc metalloprotease FtsH	13421.5	12421.9	12162.9	12162.9	0.0872279	0.386509	0.643079
MYY_0046	hypothetical protein	23.1388	23.4196	26.1974	26.1974	-0.170175	0.771381	0.904907
MYY_0047	adenylosuccinate synthase	1682.82	1700.96	1448.19	1448.19	0.224446	0.0555266	0.18679
MYY_0048	nucleoside deaminase	785.667	1287.21	1031.13	1031.13	0.00885446	0.966611	0.988713
MYY_0049	site-specific integrase	145.143	156.131	160.328	160.328	-0.0888829	0.722903	0.87839
MYY_0050	hypothetical protein	297.649	340.018	341.614	341.614	-0.0979682	0.606298	0.813905
MYY_0051	hypothetical protein	335.512	338.283	343.71	343.71	-0.0287774	0.874173	0.951811
MYY_0052	helix-turn-helix transcriptional regulator	424.912	418.951	407.631	407.631	0.0495794	0.769532	0.904907
MYY_0054	phage antirepressor KilAC domain-containing protein	10.5176	14.7457	13.6226	13.6226	-0.103311	0.89772	NA
MYY_0092	hypothetical protein	22.087	15.6131	23.0537	23.0537	-0.296433	0.646117	0.833392
MYY_0096	N-acetylmuramoyl-L-alanine amidase LytA	14.7247	16.4805	28.2932	28.2932	-0.856302	0.172857	0.389258
MYY_0097	dUTP diphosphatase	51.5364	60.7175	78.5922	78.5922	-0.482816	0.190277	0.411025
MYY_0098	histidine phosphatase family protein	114.642	71.9936	101.646	101.646	-0.129035	0.708855	0.870493
MYY_0099	DNA repair protein RadA	255.578	183.02	190.717	190.717	0.198107	0.431855	0.683387
MYY_0100	carbonic anhydrase	411.239	330.477	354.189	354.189	0.0641804	0.741839	0.890484
MYY_0101	PrsW family intramembrane metalloprotease	673.128	544.723	594.157	594.157	0.0337323	0.841947	0.934991
MYY_0102	ribose-phosphate diphosphokinase	1445.12	1487.58	1492.2	1492.2	-0.0250212	0.833551	0.929971
MYY_0104	hypothetical protein	144.091	150.926	134.131	134.131	0.137814	0.597451	0.80876
MYY_0105	PD-(D/E)XK nuclease family transposase	208.249	202.103	157.184	157.184	0.384021	0.101573	0.272131
MYY_0106	DNA polymerase I	4834.95	5118.49	4779.45	4779.45	0.0584985	0.571011	0.791139
MYY_0107	CoA-binding protein	1053.87	1189.2	1680.82	1680.82	-0.58282	6.36e-06	8.24e-05
MYY_0108	YeiH family putative sulfate export transporter	513.26	551.662	540.714	540.714	-0.0214299	0.891691	0.961471
MYY_0109	pyridoxal phosphate-dependent aminotransferase	2126.66	1785.96	1847.44	1847.44	0.0819048	0.536746	0.766951
MYY_0110	DNA repair protein RecO	2182.41	1601.21	1529.93	1529.93	0.305444	0.0602252	0.19558
MYY_0111	phosphate acyltransferase PlsX	2067.77	1772.08	1677.68	1677.68	0.193917	0.135422	0.336202
MYY_0112	acyl carrier protein	964.466	703.456	774.395	774.395	0.10528	0.556909	0.778677
MYY_0113	IS5/IS1182 family transposase	705.733	565.54	564.816	564.816	0.168759	0.324127	0.57925
MYY_0114	bacteriocin-like peptide BlpU	383.893	384.255	420.206	420.206	-0.129701	0.448122	0.699942
MYY_0116	peptide cleavage/export ABC transporter	112.539	60.7175	34.5806	34.5806	1.31966	0.00350825	0.0202013
MYY_0117	HlyD family secretion protein	48.3811	19.0826	13.6226	13.6226	1.2999	0.0628944	0.202495
MYY_0118	phosphoribosylaminoimidazolesuccinocarboxamide synthase	30.5011	32.9609	54.4906	54.4906	-0.778557	0.0858131	0.245235
MYY_0120	phosphoribosylformylglycinamidine synthase	567.952	535.181	836.221	836.221	-0.601039	3.51e-05	0.000363555
MYY_0121	amidophosphoribosyltransferase	409.136	359.101	537.571	537.571	-0.486496	0.00425342	0.0237134
MYY_0122	phosphoribosylformylglycinamidine cyclo-ligase	261.889	285.372	476.793	476.793	-0.799836	7.98e-06	9.87e-05
MYY_0123	phosphoribosylglycinamide formyltransferase	213.508	208.174	231.585	231.585	-0.135744	0.528208	0.76323
MYY_0124	VanZ family protein	208.249	207.307	250.447	250.447	-0.26953	0.203805	0.425936
MYY_0125	bifunctional phosphoribosylaminoimidazolecarboxamide formyltransferase/IMP cyclohydrolase	619.488	589.827	859.275	859.275	-0.507544	0.000364347	0.00289228
MYY_0126	phosphoribosylamine--glycine ligase	91.5033	110.159	179.19	179.19	-0.826259	0.00223827	0.0137627
MYY_0128	5-(carboxyamino)imidazole ribonucleotide mutase	109.383	121.435	168.711	168.711	-0.546042	0.0376075	0.137656
MYY_0129	5-(carboxyamino)imidazole ribonucleotide synthase	602.66	736.417	640.264	640.264	0.0660431	0.687243	0.857498
MYY_0130	hypothetical protein	603.712	779.786	587.87	587.87	0.236436	0.17658	0.393783
MYY_0131	adenylosuccinate lyase	1956.28	2100.83	1767.8	1767.8	0.198854	0.088995	0.251494
MYY_0132	beta-N-acetylhexosaminidase	291.338	257.616	422.302	422.302	-0.62333	0.000807014	0.00564033
MYY_0133	GntR family transcriptional regulator	3482.39	3597.08	3416.14	3416.14	0.0513891	0.623236	0.823796
MYY_0134	beta-galactosidase	1388.33	1610.75	2300.13	2300.13	-0.616368	1.35e-06	2.04e-05
MYY_0135	PTS system mannose/fructose/N-acetylgalactosamine-transporter subunit IIB	235.595	293.179	423.35	423.35	-0.676367	0.000607759	0.00438602
MYY_0136	PTS mannose/fructose/sorbose/N-acetylgalactosamine transporter subunit IIC	192.473	195.163	345.806	345.806	-0.835024	3.07e-05	0.000328758
MYY_0137	PTS mannose/fructose/sorbose transporter family subunit IID	166.178	171.744	398.2	398.2	-1.23617	5.16e-10	1.58e-08
MYY_0138	PTS sugar transporter subunit IIA	89.3998	102.352	217.962	217.962	-1.18211	4.18e-06	5.56e-05
MYY_0139	SIS domain-containing protein	148.299	131.844	316.465	316.465	-1.17813	8.06e-08	1.59e-06
MYY_0140	galactose mutarotase	58.8987	69.3914	108.981	108.981	-0.761606	0.0212537	0.0897121
MYY_0141	VOC family protein	58.8987	76.3306	102.694	102.694	-0.598522	0.077207	0.232707
MYY_0142	metal-sensitive transcriptional regulator	131.47	130.109	177.094	177.094	-0.437441	0.0813383	0.240646
MYY_0144	rhodanese-like domain-containing protein	16.8282	37.2979	23.0537	23.0537	0.240876	0.707314	0.870159
MYY_0146	nucleoside phosphorylase	317.632	399.868	386.674	386.674	-0.105804	0.586604	0.799689
MYY_0148	TrkH family potassium uptake protein	3481.33	3439.21	3474.82	3474.82	-0.00609849	0.953158	0.978675
MYY_0149	TrkA family potassium uptake protein	2684.1	2709.74	2755.97	2755.97	-0.0312043	0.770414	0.904907
MYY_0151	glycosyltransferase family 2 protein	369.169	385.122	382.482	382.482	-0.0197618	0.910209	0.964907
MYY_0152	hypothetical protein	219.818	243.737	209.579	209.579	0.146559	0.502643	0.74656
MYY_0153	PavB family fibronectin-binding SSURE repeat adhesin	4532.04	4501.77	11612.8	11612.8	-1.36233	1.07e-44	5.18e-42
MYY_0154	response regulator transcription factor	782.511	828.36	1499.54	1499.54	-0.896097	2.34e-12	1.07e-10
MYY_0155	HAMP domain-containing histidine kinase	1799.57	1691.42	2762.25	2762.25	-0.662592	4.55e-09	1.22e-07
MYY_0156	30S ribosomal protein S4	5203.07	5823.68	5541.27	5541.27	-0.0070491	0.948964	0.977859
MYY_02290	helix-turn-helix domain-containing protein	750.958	790.195	824.694	824.694	-0.097446	0.482974	0.730683
MYY_0157	hypothetical protein	1087.52	1092.92	1218.7	1218.7	-0.160689	0.198893	0.419764
MYY_0158	hypothetical protein	726.768	742.488	780.682	780.682	-0.0875147	0.531101	0.764313
MYY_0159	sugar ABC transporter permease	248.216	204.705	374.099	374.099	-0.726918	0.000341953	0.00275995
MYY_0160	carbohydrate ABC transporter permease	144.091	125.772	286.076	286.076	-1.08669	1.74e-06	2.55e-05
MYY_0161	DUF3502 domain-containing protein	154.609	114.496	410.775	410.775	-1.61573	7.31e-13	3.71e-11
MYY_0162	rhodanese-related sulfurtransferase	4465.78	4132.26	5165.08	5165.08	-0.265004	0.0123418	0.0582087
MYY_0163	DUF4299 domain-containing protein	535.347	692.18	667.51	667.51	-0.119215	0.494219	0.74096
MYY_0167	hypothetical protein	19.9835	6.07175	17.8142	17.8142	-0.467901	0.57192	NA
MYY_0168	membrane protein, PtvC	1933.14	1710.5	1142.21	1142.21	0.672984	1.81e-07	3.26e-06
MYY_0169	DUF4097 family beta strand repeat protein, PtvB	1384.12	1275.07	810.023	810.023	0.714445	6.73e-08	1.34e-06
MYY_0170	DUF1700 domain-containing protein, PtvA	1266.32	1202.21	666.462	666.462	0.888717	3.34e-11	1.24e-09
MYY_0171	PadR family transcriptional regulator, PtvR	752.01	834.432	397.152	397.152	0.998808	2.22e-10	7.15e-09
MYY_0172	CynX/NimT family MFS transporter	181.955	222.92	194.909	194.909	0.0571792	0.808795	0.920709
MYY_0173	glycosyltransferase family 2 protein	6033.96	6589.58	6310.43	6310.43	0.000481394	0.996354	0.998836
MYY_0174	polysaccharide biosynthesis protein	14290.3	14135	14425.3	14425.3	-0.0214394	0.820308	0.922988
MYY_0175	HAD family hydrolase	1390.43	1404.31	1812.86	1812.86	-0.375482	0.00129501	0.00852584
MYY_0176	L-serine ammonia-lyase, iron-sulfur-dependent, subunit alpha	1060.18	1005.31	1375.89	1375.89	-0.414327	0.000985068	0.00666736
MYY_0177	L-serine ammonia-lyase, iron-sulfur-dependent, subunit beta	575.314	534.314	791.161	791.161	-0.512801	0.000501153	0.00374699
MYY_0178	LysM peptidoglycan-binding domain-containing protein	18098.7	20480	31655.9	31655.9	-0.71459	2.39e-11	9.59e-10
MYY_02315	hypothetical protein	30.5011	17.3479	51.3469	51.3469	-1.11293	0.031513	0.120088
MYY_0180	lactococcin 972 family bacteriocin	1020.21	908.16	2077.98	2077.98	-1.1088	2.56e-18	1.97e-16
MYY_0181	bacteriocin-associated integral membrane family protein	738.337	732.08	727.24	727.24	0.0156412	0.911642	0.964907
MYY_0182	ABC transporter ATP-binding protein	298.701	362.57	331.135	331.135	-8.07e-05	0.999673	0.999673
MYY_0183	transporter substrate-binding domain-containing protein	29.4494	22.5522	34.5806	34.5806	-0.416165	0.440559	0.692514
MYY_0184	argininosuccinate synthase	27.3458	29.4914	27.2453	27.2453	0.0620434	0.910825	0.964907
MYY_02320	hypothetical protein	30.5011	30.3588	11.5269	11.5269	1.40043	0.0335313	0.126085
MYY_0186	SP_0115 family bacteriocin-like peptide	119.901	162.202	194.909	194.909	-0.462422	0.0785581	0.234944
MYY_0187	helix-turn-helix transcriptional regulator	80.9857	74.5958	56.5864	56.5864	0.458001	0.211721	0.435941
MYY_0191	hypothetical protein	35.7599	52.911	28.2932	28.2932	0.652919	0.200852	0.422269
MYY_0192	hypothetical protein	39.967	37.2979	39.82	39.82	-0.0448125	0.924017	0.969069
MYY_0193	SPH_0224 family bacteriocin-like peptide	26.2941	32.0935	34.5806	34.5806	-0.240899	0.644946	0.833392
MYY_0195	hypothetical protein	26.2941	33.8283	57.6343	57.6343	-0.933894	0.0412842	0.149694
MYY_0196	hypothetical protein	30.5011	26.0218	34.5806	34.5806	-0.29391	0.57564	0.793717
MYY_02340	hypothetical protein	34.7082	37.2979	30.389	30.389	0.245667	0.629834	0.827059
MYY_0199	pneumococcal surface protein A	34.7082	40.7675	45.0595	45.0595	-0.253086	0.582874	0.797214
MYY_0201	tRNA 2-thiouridine(34) synthase MnmA	2228.68	2376.66	2434.26	2434.26	-0.0798699	0.477043	0.723707
MYY_0202	NUDIX hydrolase	374.427	281.903	395.057	395.057	-0.270467	0.186208	0.407712
MYY_0203	tRNA uridine-5-carboxymethylaminomethyl(34) synthesis enzyme MnmG	2557.89	1814.59	2279.17	2279.17	-0.0608417	0.714355	0.870493
MYY_0205	ribonuclease J	8335.22	8316.56	6947.55	6947.55	0.261097	0.00712035	0.037122
MYY_0206	DNA-dependent RNA polymerase auxiliary subunit epsilon family protein	1345.2	1361.81	1121.25	1121.25	0.271679	0.0275683	0.108974
MYY_0210	tRNA (adenosine(37)-N6)-threonylcarbamoyltransferase complex dimerization subunit type 1 TsaB	353.392	388.592	387.721	387.721	-0.0625134	0.725604	0.87839
MYY_0211	ribosomal protein S18-alanine N-acetyltransferase	463.827	497.016	496.703	496.703	-0.0473196	0.770158	0.904907
MYY_0212	tRNA (adenosine(37)-N6)-threonylcarbamoyltransferase complex transferase subunit TsaD	1374.65	1595.14	1574.99	1574.99	-0.0841812	0.522606	0.759117
MYY_0214	ISL3 family transposase	59.9505	76.3306	59.7301	59.7301	0.193467	0.612886	0.81817
MYY_0217	glycosyltransferase family 2 protein	19.9835	19.95	14.6705	14.6705	0.444652	0.524577	0.760238
MYY_0218	ABC transporter ATP-binding protein	55.7434	63.3197	55.5385	55.5385	0.102104	0.795541	0.913996
MYY_0223	helix-turn-helix domain-containing protein	229.284	224.655	154.041	154.041	0.55894	0.0151672	0.0679808
MYY_0224	peptide pheromone VP1	76.7787	137.915	70.209	70.209	0.6178	0.105273	0.279171
MYY_0225	CPBP family intramembrane metalloprotease	153.557	182.153	133.083	133.083	0.337019	0.19654	0.417821
MYY_0226	MFS transporter	160.92	200.368	130.987	130.987	0.466247	0.0757441	0.229755
MYY_0228	AzlC family ABC transporter permease	84.141	71.9936	88.0232	88.0232	-0.17563	0.599384	0.810807
MYY_0231	amino acid ABC transporter substrate-binding protein	2168.73	2025.36	1950.13	1950.13	0.104446	0.365456	0.62221
MYY_0232	MetQ/NlpA family ABC transporter substrate-binding protein	726.768	716.467	613.019	613.019	0.235169	0.104842	0.278953
MYY_0233	M20/M25/M40 family metallo-hydrolase	439.637	375.581	405.536	405.536	0.00569667	0.974765	0.990164
MYY_0234	methionine ABC transporter ATP-binding protein	545.865	445.84	389.817	389.817	0.345373	0.0580447	0.191399
MYY_0235	ABC transporter permease	285.028	277.566	247.303	247.303	0.185479	0.355162	0.612621
MYY_0236	MptD family putative ECF transporter S component	170.386	183.02	133.083	133.083	0.409918	0.10376	0.277036
MYY_0237	YesL family protein	570.055	686.108	762.868	762.868	-0.278884	0.0794123	0.236764
MYY_0238	sensor histidine kinase	1180.08	1304.56	1607.47	1607.47	-0.371062	0.00323257	0.0187256
MYY_0239	response regulator transcription factor	1195.85	1274.2	1458.67	1458.67	-0.239648	0.0523599	0.181659
MYY_0240	hypothetical protein	4203.89	5664.94	4603.41	4603.41	0.100548	0.502738	0.74656
MYY_0241	class Ib ribonucleoside-diphosphate reductase assembly flavoprotein NrdI	316.581	281.035	363.62	363.62	-0.284748	0.131215	0.327503
MYY_0242	IS1380 family transposase	39.967	39.9001	27.2453	27.2453	0.551569	0.278238	0.529834
MYY_0243	divalent metal cation transporter	314.477	690.445	160.328	160.328	1.65009	2.5e-07	4.35e-06
MYY_0244	DUF3021 domain-containing protein	8.4141	13.0109	13.6226	13.6226	-0.339037	0.686083	NA
MYY_0245	response regulator transcription factor	8.4141	11.2761	11.5269	11.5269	-0.222371	0.801519	NA
MYY_0247	DNA mismatch repair endonuclease MutL	2104.58	1845.81	1884.12	1884.12	0.0675127	0.58815	0.800665
MYY_0248	6,7-dimethyl-8-ribityllumazine synthase	143.04	121.435	626.642	626.642	-2.2485	1.9e-31	4.57e-29
MYY_0249	bifunctional 3,4-dihydroxy-2-butanone-4-phosphate synthase/GTP cyclohydrolase II	281.872	193.429	1099.24	1099.24	-2.21497	2.08e-30	4.46e-28
MYY_0250	riboflavin synthase	206.145	128.374	719.904	719.904	-2.11265	1.15e-20	1.01e-18
MYY_0251	bifunctional diaminohydroxyphosphoribosylaminopyrimidine deaminase/5-amino-6-(5-phosphoribosylamino)uracil reductase RibD	253.475	191.694	780.682	780.682	-1.81491	3.92e-22	3.78e-20
MYY_0252	Holliday junction branch migration protein RuvA	430.171	408.542	407.631	407.631	0.0403193	0.812978	0.920719
MYY_0253	DNA-3-methyladenine glycosylase I	598.453	581.153	600.444	600.444	-0.0261033	0.862167	0.944679
MYY_0254	CPBP family intramembrane metalloprotease	518.519	576.816	500.894	500.894	0.12984	0.421194	0.67482
MYY_0255	LD-carboxypeptidase	527.985	497.884	540.714	540.714	-0.0767334	0.626068	0.823796
MYY_0256	DUF1129 domain-containing protein	1493.5	1684.48	1419.9	1419.9	0.162969	0.202009	0.423433
MYY_0257	magnesium transporter CorA family protein	1813.24	1740.86	1544.6	1544.6	0.202017	0.0844817	0.244189
MYY_0258	site-specific integrase	499.587	500.486	480.984	480.984	0.0560635	0.72548	0.87839
MYY_0259	putative DNA binding domain-containing protein	720.457	645.34	685.324	685.324	-0.00611366	0.967454	0.988713
MYY_0260	helix-turn-helix domain-containing protein	256.63	285.372	291.315	291.315	-0.102916	0.605359	0.813905
MYY_0268	DNA primase family protein	16.8282	5.20436	23.0537	23.0537	-1.08539	0.171772	0.387541
MYY_02405	hypothetical protein	13.6729	10.4087	14.6705	14.6705	-0.289877	0.715358	NA
MYY_02410	DUF1492 domain-containing protein	96.7622	137.915	62.8737	62.8737	0.903838	0.00925108	0.0467156
MYY_0272	excinuclease ABC subunit UvrA	2215.01	1550.9	1710.17	1710.17	0.137982	0.422493	0.676154
MYY_0273	aminopeptidase P family protein	2062.51	1719.17	1626.33	1626.33	0.216672	0.109516	0.286643
MYY_0274	transcriptional regulator Spx	16877.6	20157.3	15549.7	15549.7	0.252093	0.0337618	0.126705
MYY_0275	hypothetical protein	5387.13	5232.98	4678.85	4678.85	0.182497	0.07032	0.219028
MYY_0276	IreB family regulatory phosphoprotein	5971.91	7341.61	6949.64	6949.64	-0.0618566	0.628069	0.825304
MYY_0277	Holliday junction resolvase RuvX	9072.5	11085.3	11020.7	11020.7	-0.128705	0.302335	0.557024
MYY_0278	DUF1292 domain-containing protein	11803.9	11549.3	12771.8	12771.8	-0.129361	0.174701	0.391859
MYY_0279	bifunctional folylpolyglutamate synthase/dihydrofolate synthase	2230.79	2539.73	2353.57	2353.57	0.019804	0.870283	0.949876
MYY_0280	lipocalin/fatty acid-binding family protein	2165.58	2341.09	2082.17	2082.17	0.114338	0.321272	0.576497
MYY_0281	cardiolipin synthase	747.803	811.88	828.886	828.886	-0.0872563	0.535587	0.766951
MYY_0282	hypothetical protein	1163.25	1415.59	1320.35	1320.35	-0.0331768	0.81704	0.921678
MYY_0283	anaerobic ribonucleoside-triphosphate reductase	1693.34	1560.44	2259.26	2259.26	-0.474235	5.47e-05	0.000549198
MYY_0286	hypothetical protein	90.4516	119.7	152.993	152.993	-0.537734	0.061278	0.197999
MYY_0287	GNAT family N-acetyltransferase	171.437	199.5	267.213	267.213	-0.524551	0.0171409	0.0752545
MYY_0288	anaerobic ribonucleoside-triphosphate reductase activating protein	205.094	213.379	276.644	276.644	-0.402306	0.052893	0.182968
MYY_0289	phosphoribulokinase	341.823	329.609	469.457	469.457	-0.48425	0.00482378	0.02636
MYY_0290	30S ribosomal protein S10	8979.95	11162.5	6295.76	6295.76	0.677964	1.69e-07	3.07e-06
MYY_0291	50S ribosomal protein L3	13793.9	13484.5	9914.14	9914.14	0.460172	1.46e-06	2.18e-05
MYY_0292	50S ribosomal protein L4	10103.2	10062.6	6739.02	6739.02	0.581298	1.75e-09	4.81e-08
MYY_0293	50S ribosomal protein L23	7826.16	7673.83	5284.54	5284.54	0.552381	2.03e-08	4.61e-07
MYY_0294	50S ribosomal protein L2	16192.9	14618.2	10594.2	10594.2	0.540088	2.43e-07	4.26e-06
MYY_0295	30S ribosomal protein S19	8857.94	7104.82	5515.08	5515.08	0.533035	4.74e-05	0.000481035
MYY_0296	50S ribosomal protein L22	7162.5	6105.58	4280.65	4280.65	0.631821	1.17e-07	2.16e-06
MYY_0297	30S ribosomal protein S3	9248.15	7967.87	5396.66	5396.66	0.673432	6.01e-09	1.47e-07
MYY_0298	50S ribosomal protein L16	5210.43	4658.77	3335.45	3335.45	0.5648	5.07e-07	8.44e-06
MYY_0299	50S ribosomal protein L29	4134.48	3290.02	2473.03	2473.03	0.585562	2.21e-05	0.000242372
MYY_0300	30S ribosomal protein S17	6852.23	5422.94	4020.78	4020.78	0.60991	6.76e-06	8.69e-05
MYY_0301	50S ribosomal protein L14	9291.27	7481.26	5182.89	5182.89	0.69406	9.83e-08	1.88e-06
MYY_0302	50S ribosomal protein L24	6912.18	5958.12	4144.43	4144.43	0.634568	6.26e-08	1.27e-06
MYY_0303	50S ribosomal protein L5	10731.1	9428.56	6602.79	6602.79	0.610181	4.01e-08	8.41e-07
MYY_0304	30S ribosomal protein S14	6857.49	7152.52	4402.21	4402.21	0.670241	3.01e-11	1.16e-09
MYY_0305	30S ribosomal protein S8	13318.5	11002	7834.07	7834.07	0.634194	2.58e-07	4.45e-06
MYY_0306	50S ribosomal protein L6	14058.9	13292.8	8281.52	8281.52	0.723605	2.12e-13	1.11e-11
MYY_0307	50S ribosomal protein L18	10870	11291.7	6908.78	6908.78	0.681616	3.09e-12	1.39e-10
MYY_0308	30S ribosomal protein S5	12628.5	14095.1	8336.01	8336.01	0.680788	1.66e-10	5.44e-09
MYY_0309	50S ribosomal protein L30	10671.2	11588.4	7089.01	7089.01	0.650865	2.41e-10	7.62e-09
MYY_0310	50S ribosomal protein L15	8142.75	8207.27	5241.57	5241.57	0.641234	5.98e-11	2.1e-09
MYY_0311	preprotein translocase subunit SecY	14420.7	15471.7	9541.09	9541.09	0.647618	9.09e-11	3.08e-09
MYY_0312	adenylate kinase	1171.66	1554.37	981.878	981.878	0.474264	0.00376073	0.0212118
MYY_0313	translation initiation factor IF-1	13624.5	15650.4	11206.2	11206.2	0.385473	0.000535604	0.00394343
MYY_02420	50S ribosomal protein L36	7069.95	9501.42	5857.74	5857.74	0.500503	0.000705357	0.00496582
MYY_0314	30S ribosomal protein S13	9974.92	12504.3	8094.99	8094.99	0.473654	0.000294809	0.00239953
MYY_0315	30S ribosomal protein S11	7872.44	10538.8	6175.25	6175.25	0.576223	8.44e-05	0.000790735
MYY_0316	DNA-directed RNA polymerase subunit alpha	20830.2	23395.3	15459.6	15459.6	0.516439	1.15e-06	1.77e-05
MYY_0317	50S ribosomal protein L17	8446.7	10617.8	6273.75	6273.75	0.603675	4.97e-06	6.57e-05
MYY_0318	ACT domain-containing protein	196.68	176.948	274.549	274.549	-0.557103	0.00965453	0.0482848
MYY_0319	PFL family protein	910.826	920.304	1240.71	1240.71	-0.438335	0.000576348	0.00421127
MYY_0320	histidine phosphatase family protein	2907.07	3553.71	3147.88	3147.88	0.0378254	0.773557	0.904907
MYY_0323	ABC transporter ATP-binding protein	10.5176	39.0327	28.2932	28.2932	-0.178582	0.798068	0.914176
MYY_0326	AraC family transcriptional regulator	21.0353	24.287	19.91	19.91	0.188971	0.76504	0.90482
MYY_0327	glycyl-radical enzyme activating protein	37.8635	56.3805	70.209	70.209	-0.568677	0.166087	0.380955
MYY_0328	DeoR/GlpR transcriptional regulator	23.1388	17.3479	28.2932	28.2932	-0.488303	0.416027	0.671953
MYY_0329	sugar-binding transcriptional regulator	33.6564	31.2261	33.5327	33.5327	-0.0489732	0.92357	0.969069
MYY_0330	PTS lactose/cellobiose transporter subunit IIA	8.4141	9.54132	14.6705	14.6705	-0.705926	0.402858	NA
MYY_0331	PTS sugar transporter subunit IIB	25.2423	13.8783	38.7721	38.7721	-0.998672	0.0848356	0.244189
MYY_0332	PTS sugar transporter subunit IIC	89.3998	97.148	105.837	105.837	-0.180989	0.5531	0.776854
MYY_0333	glycyl radical protein	202.99	221.185	304.938	304.938	-0.522556	0.010715	0.0523274
MYY_0334	fructose-6-phosphate aldolase	78.8822	109.292	115.269	115.269	-0.288286	0.363518	0.619848
MYY_0335	glycerol dehydrogenase	127.263	189.959	219.01	219.01	-0.460784	0.0846585	0.244189
MYY_0336	leucine--tRNA ligase	4579.37	4559.88	3925.42	3925.42	0.219218	0.0308436	0.118521
MYY_0337	hypothetical protein	206.145	193.429	181.286	181.286	0.139345	0.544603	0.770755
MYY_0338	GNAT family N-acetyltransferase	181.955	215.981	199.1	199.1	0.00124843	0.995722	0.998829
MYY_0339	GNAT family N-acetyltransferase	90.4516	158.733	155.089	155.089	-0.310092	0.335379	0.591427
MYY_0340	Holliday junction branch migration DNA helicase RuvB	405.98	356.499	548.049	548.049	-0.525212	0.00197219	0.0123518
MYY_0341	nucleotidyltransferase family protein	353.392	268.024	343.71	343.71	-0.148428	0.478305	0.724785
MYY_0342	isoprenyl transferase	1988.88	2361.04	2081.12	2081.12	0.0642734	0.621834	0.823796
MYY_0343	phosphatidate cytidylyltransferase	2155.06	2334.15	2132.47	2132.47	0.074311	0.519346	0.757232
MYY_0344	RIP metalloprotease RseP	4911.73	4980.57	4850.71	4850.71	0.0281491	0.779096	0.906275
MYY_0345	proline--tRNA ligase	8735.94	8871.7	8590.65	8590.65	0.035388	0.713935	0.870493
MYY_0346	6-phospho-beta-glucosidase	297.649	365.172	472.601	472.601	-0.509607	0.00624237	0.0331723
MYY_0347	glutamine--fructose-6-phosphate transaminase (isomerizing)	6126.52	5446.36	7698.89	7698.89	-0.412208	0.000173322	0.00151027
MYY_0348	LLM class flavin-dependent oxidoreductase	1217.94	1083.37	1277.38	1277.38	-0.151542	0.251149	0.492345
MYY_0349	LPXTG-anchored pullulanase SpuA	899.257	923.773	1037.42	1037.42	-0.186419	0.154034	0.362357
MYY_0350	30S ribosomal protein S12	7467.51	9608.11	5081.25	5081.25	0.748898	5.87e-08	1.2e-06
MYY_0351	30S ribosomal protein S7	7941.86	9865.73	5571.66	5571.66	0.676512	1.94e-07	3.46e-06
MYY_0352	elongation factor G	22652.9	24249.7	18607.5	18607.5	0.333825	0.000669593	0.0047313
MYY_0353	PolC-type DNA polymerase III	3161.6	3153.84	3001.17	3001.17	0.0733465	0.485574	0.732921
MYY_0354	type II toxin-antitoxin system RelB/DinJ family antitoxin	484.863	422.42	446.404	446.404	0.0217759	0.899439	0.962233
MYY_0355	type II toxin-antitoxin system YafQ family toxin	579.521	520.436	522.9	522.9	0.0717762	0.654409	0.838282
MYY_0356	hypothetical protein	270.303	202.103	275.597	275.597	-0.225798	0.320662	0.576497
MYY_0357	aminopeptidase	1969.95	1597.74	1972.14	1972.14	-0.145606	0.296207	0.548879
MYY_0358	GlsB/YeaQ/YmgE family stress response membrane protein	1233.72	1042.61	1250.14	1250.14	-0.136422	0.330916	0.587522
MYY_0359	rRNA pseudouridine synthase	504.846	485.74	483.08	483.08	0.0355975	0.824436	0.924719
MYY_0360	aminopeptidase C	7102.55	6515.86	8018.5	8018.5	-0.236007	0.0234519	0.0966638
MYY_0361	PTS mannose/fructose/sorbose transporter family subunit IID	2562.09	2782.6	1454.48	1454.48	0.877922	7.47e-14	4.12e-12
MYY_0362	PTS mannose/fructose/sorbose transporter subunit IIC	1791.15	1824.99	1042.66	1042.66	0.794292	4.1e-11	1.49e-09
MYY_0363	PTS mannose transporter subunit IIAB	1268.43	1125.01	760.772	760.772	0.652809	2.82e-06	4e-05
MYY_0364	alcohol dehydrogenase AdhP	1213.73	1239.5	1382.17	1382.17	-0.172093	0.158227	0.369963
MYY_0365	Cof-type HAD-IIB family hydrolase	881.377	899.486	771.251	771.251	0.207477	0.12788	0.321386
MYY_0366	NCS2 family permease	918.189	925.508	738.767	738.767	0.319477	0.0189892	0.08122
MYY_0367	CPBP family intramembrane metalloprotease	70.4681	94.5458	56.5864	56.5864	0.547708	0.144476	0.350953
MYY_0368	dihydropteroate synthase	1784.84	1563.91	1637.86	1637.86	0.0311357	0.807102	0.920633
MYY_0369	bifunctional folylpolyglutamate synthase/dihydrofolate synthase	3456.09	3025.47	3086.05	3086.05	0.0701714	0.553342	0.776854
MYY_0370	GTP cyclohydrolase I FolE	2127.72	1825.86	1898.79	1898.79	0.057428	0.654459	0.838282
MYY_0371	2-amino-4-hydroxy-6-hydroxymethyldihydropteridine diphosphokinase	979.191	812.747	992.357	992.357	-0.148696	0.319793	0.576497
MYY_0372	DUF960 domain-containing protein	904.516	891.68	1164.21	1164.21	-0.374541	0.00362016	0.0206606
MYY_0373	50S ribosomal protein L13	4831.8	5911.28	4256.55	4256.55	0.335964	0.00901038	0.0459816
MYY_0374	30S ribosomal protein S9	5339.8	6506.31	5262.53	5262.53	0.170871	0.177841	0.395993
MYY_0375	site-specific integrase	152.506	78.0654	104.79	104.79	0.131901	0.720441	0.877356
MYY_0377	hypothetical protein	42.0705	39.9001	44.0116	44.0116	-0.103656	0.818617	0.922378
MYY_02440	metallophosphoesterase	83.0892	94.5458	93.2627	93.2627	-0.0684829	0.830288	0.927403
MYY_0379	metallophosphoesterase	37.8635	39.9001	53.4427	53.4427	-0.457945	0.293247	0.54549
MYY_02445	hypothetical protein	23.1388	16.4805	24.1016	24.1016	-0.288779	0.647281	0.834071
MYY_0380	otitis media-associated H10	62.054	102.352	94.3106	94.3106	-0.192017	0.59648	0.808592
MYY_0381	hypothetical protein	67.3128	83.2697	121.556	121.556	-0.68732	0.0291735	0.113231
MYY_02450	hypothetical protein	84.141	102.352	152.993	152.993	-0.710944	0.0127542	0.0595712
MYY_0383	hypothetical protein	132.522	202.103	198.052	198.052	-0.23881	0.383724	0.640314
MYY_0384	hypothetical protein	116.746	126.639	123.652	123.652	-0.0218383	0.937403	0.97585
MYY_0387	6-phospho-beta-glucosidase	24.1905	32.0935	17.8142	17.8142	0.663523	0.285004	0.537979
MYY_0390	BglG family transcription antiterminator	9.46586	12.1435	12.5747	12.5747	-0.214492	0.799831	NA
MYY_0393	PTS cellobiose transporter subunit IIC	27.3458	18.2153	37.7242	37.7242	-0.735382	0.182179	0.402547
MYY_0394	hypothetical protein	705.733	742.488	797.449	797.449	-0.138692	0.324308	0.57925
MYY_0395	alpha-xylosidase	1231.61	1102.46	1304.63	1304.63	-0.16156	0.216655	0.444557
MYY_0396	glutathione peroxidase	127.263	132.711	115.269	115.269	0.173964	0.530394	0.764313
MYY_0397	LPXTG-anchored hyaluronate lyase	149.35	159.6	217.962	217.962	-0.495635	0.0331661	0.124956
MYY_0399	bifunctional 4-hydroxy-2-oxoglutarate aldolase/2-dehydro-3-deoxy-phosphogluconate aldolase	59.9505	70.2588	100.598	100.598	-0.624912	0.0629844	0.202495
MYY_0400	sugar kinase	105.176	104.955	203.292	203.292	-0.952305	0.000170657	0.00149635
MYY_0401	RpiB/LacA/LacB family sugar-phosphate isomerase	70.4681	92.811	140.418	140.418	-0.777655	0.0108147	0.0524158
MYY_0402	gluconate 5-dehydrogenase	92.5551	117.965	171.855	171.855	-0.703242	0.0108015	0.0524158
MYY_0403	PTS sugar transporter subunit IIA	78.8822	68.524	93.2627	93.2627	-0.341921	0.304535	0.559967
MYY_0404	glycoside hydrolase family 88 protein	82.0375	84.1371	129.939	129.939	-0.644676	0.0295871	0.114147
MYY_0405	PTS system mannose/fructose/N-acetylgalactosamine-transporter subunit IIB	28.3976	47.7066	77.5443	77.5443	-1.01768	0.0173792	0.0758232
MYY_0406	PTS mannose/fructose/sorbose/N-acetylgalactosamine transporter subunit IIC	47.3293	40.7675	73.3527	73.3527	-0.738644	0.0605806	0.196074
MYY_0407	PTS mannose/fructose/sorbose transporter family subunit IID	68.3646	65.0545	139.37	139.37	-1.06399	0.000472416	0.00361623
MYY_0408	preprotein translocase subunit YajC	11.5694	18.2153	29.3411	29.3411	-0.969067	0.131409	0.327503
MYY_0409	alginate lyase family protein	32.6046	25.1544	49.2511	49.2511	-0.775194	0.107403	0.283421
MYY_0410	LacI family DNA-binding transcriptional regulator	1485.09	1590.8	1786.66	1786.66	-0.21583	0.0701144	0.219028
MYY_0412	DUF3278 domain-containing protein	910.826	952.397	895.951	895.951	0.056683	0.671623	0.847125
MYY_02460	hypothetical protein	411.239	473.597	446.404	446.404	-0.0114644	0.947259	0.977717
MYY_0415	DUF3278 domain-containing protein	627.902	758.969	748.198	748.198	-0.108158	0.495125	0.74096
MYY_0416	helix-turn-helix transcriptional regulator	290.286	303.588	314.369	314.369	-0.0817208	0.666974	0.84533
MYY_0417	16S rRNA (cytosine(1402)-N(4))-methyltransferase RsmH	1821.65	1572.58	1994.15	1994.15	-0.233414	0.067997	0.214712
MYY_0418	cell division protein FtsL	1338.89	1103.32	1355.98	1355.98	-0.15221	0.287413	0.541425
MYY_0419	PASTA domain-containing protein	6738.64	5010.93	5891.27	5891.27	-0.00435714	0.976589	0.99022
MYY_0420	phospho-N-acetylmuramoyl-pentapeptide-transferase	1160.09	757.234	915.861	915.861	0.0643582	0.746529	0.893337
MYY_0421	ATP-dependent Clp protease ATP-binding subunit	1525.06	1556.1	3015.84	3015.84	-0.968944	1.86e-18	1.5e-16
MYY_0422	S-ribosylhomocysteine lyase	818.271	1014.85	967.208	967.208	-0.0762399	0.621819	0.823796
MYY_0423	DUF1846 domain-containing protein	2020.44	2179.76	2042.35	2042.35	0.0406011	0.725844	0.87839
MYY_0424	alpha-glucosidase	3954.63	3935.36	3685.45	3685.45	0.0981663	0.338821	0.594349
MYY_02465	S-ribosylhomocysteinase	270.303	263.687	202.244	202.244	0.400417	0.0574844	0.191185
MYY_0426	capsular polysaccharide biosynthesis protein Cps4A	7982.88	7078.79	7475.69	7475.69	0.01042	0.924359	0.969069
MYY_0427	tyrosine-protein phosphatase CpsB	5051.62	4564.22	4918.82	4918.82	-0.0331459	0.761417	0.90385
MYY_0428	capsular polysaccharide biosynthesis protein CpsC	4567.8	4086.29	4411.64	4411.64	-0.0282191	0.800414	0.915777
MYY_0429	polysaccharide biosynthesis tyrosine autokinase CpsD	3923.07	3787.91	3895.03	3895.03	-0.0148375	0.886076	0.95917
MYY_02480	sugar transferase	4863.35	5405.59	5381.99	5381.99	-0.0676863	0.535678	0.766951
MYY_0431	WecB/TagA/CpsF family glycosyltransferase	3572.84	3838.21	3923.32	3923.32	-0.0821643	0.443075	0.693743
MYY_0432	LicD family protein	4427.92	4901.64	4269.13	4269.13	0.128118	0.243744	0.481251
MYY_0433	glycosyltransferase family 2 protein	5349.26	5116.75	5206.99	5206.99	0.00707531	0.944441	0.976539
MYY_0434	oligosaccharide repeat unit polymerase	6740.75	6325.9	6569.26	6569.26	-0.00804385	0.937052	0.97585
MYY_0435	hypothetical protein	7211.94	6866.28	6630.04	6630.04	0.0862793	0.388582	0.645072
MYY_0436	UDP-N-acetylglucosamine 2-epimerase (non-hydrolyzing)	7257.16	6926.13	6905.63	6905.63	0.0382552	0.701189	0.865341
MYY_0437	glucose-1-phosphate thymidylyltransferase RfbA	6411.54	7175.07	6659.38	6659.38	0.0289203	0.790654	0.911638
MYY_0438	dTDP-4-dehydrorhamnose 3,5-epimerase family protein	5069.5	5445.49	5169.27	5169.27	0.0245878	0.813803	0.920719
MYY_0439	dTDP-glucose 4,6-dehydratase	8577.12	8877.77	7906.37	7906.37	0.142601	0.144639	0.350953
MYY_0440	dTDP-4-dehydrorhamnose reductase	3330.93	3689.02	3808.05	3808.05	-0.11727	0.293794	0.545982
MYY_0444	peptide ABC transporter substrate-binding protein	1112.76	1532.68	993.405	993.405	0.414195	0.0159183	0.0707521
MYY_0445	YSIRK-type signal peptide-containing protein	831.944	673.964	814.215	814.215	-0.11437	0.472824	0.722838
MYY_0446	PBP1A family penicillin-binding protein	11105.6	10367.9	10483.1	10483.1	0.0343972	0.731189	0.881268
MYY_0447	Holliday junction resolvase RecU	4164.98	3980.47	3721.08	3721.08	0.130131	0.212018	0.436017
MYY_0448	DUF1273 domain-containing protein	56.7952	45.9718	52.3948	52.3948	-0.0314122	0.939998	0.975971
MYY_0449	cell division regulator GpsB	1724.89	2080.01	1993.1	1993.1	-0.066401	0.620957	0.823796
MYY_0450	class I SAM-dependent RNA methyltransferase	2244.46	2446.05	2667.94	2667.94	-0.185593	0.103371	0.276564
MYY_0451	mid-cell-anchored protein MapZ	4013.53	3889.39	4268.08	4268.08	-0.111306	0.278618	0.530033
MYY_0452	NADP-dependent phosphogluconate dehydrogenase	12020.6	11223.2	13069.4	13069.4	-0.169425	0.0887956	0.251494
MYY_0453	response regulator transcription factor	8559.24	8687.81	9403.82	9403.82	-0.124943	0.194665	0.415385
MYY_0454	choline-binding protein CbpC	521.674	570.745	742.958	742.958	-0.442837	0.00322914	0.0187256
MYY_0455	choline-binding protein CbpJ	559.538	735.549	812.119	812.119	-0.324786	0.0601832	0.19558
MYY_0456	MFS transporter	355.496	402.47	428.589	428.589	-0.176021	0.319404	0.576497
MYY_02495	lanthionine synthetase	187.214	187.357	248.351	248.351	-0.407133	0.0603297	0.19559
MYY_02500	transposase	75.7269	91.9437	82.7838	82.7838	0.0210548	0.950091	0.978275
MYY_0460	mevalonate kinase	518.519	550.795	509.277	509.277	0.0707929	0.654314	0.838282
MYY_0461	diphosphomevalonate decarboxylase	1258.96	1280.27	1256.43	1256.43	0.0151873	0.901504	0.96237
MYY_0462	phosphomevalonate kinase	1772.22	1833.67	1768.85	1768.85	0.0277429	0.809593	0.920709
MYY_0463	type 2 isopentenyl-diphosphate Delta-isomerase	1699.65	1781.63	1562.41	1562.41	0.156113	0.18437	0.405068
MYY_0464	cell wall-active antibiotics response protein	3220.5	2620.39	2434.26	2434.26	0.262162	0.0513035	0.178959
MYY_0465	sensor histidine kinase	3097.44	2633.41	2250.88	2250.88	0.347764	0.00591611	0.0315254
MYY_0466	response regulator transcription factor	1890.02	1640.24	1470.2	1470.2	0.263096	0.0425362	0.153083
MYY_02505	DNA alkylation repair protein	1190.6	1230.83	1160.02	1160.02	0.061951	0.620273	0.823796
MYY_0470	serine protease	2083.54	2003.68	1979.48	1979.48	0.0457937	0.685568	0.856516
MYY_0471	tyrosine-type recombinase/integrase	10.5176	11.2761	14.6705	14.6705	-0.427692	0.596575	NA
MYY_0472	trigger factor	10356.7	10129.4	9741.24	9741.24	0.0724371	0.451206	0.701917
MYY_0473	ATP-dependent RecD-like DNA helicase	1966.8	1779.89	2086.36	2086.36	-0.15589	0.191889	0.412199
MYY_0474	signal peptidase I	1722.79	1801.58	1908.22	1908.22	-0.114599	0.319853	0.576497
MYY_0475	ribonuclease HIII	1312.6	1502.32	1319.3	1319.3	0.0940875	0.476054	0.72334
MYY_02510	cell division protein ZapA	1493.5	1357.47	1675.59	1675.59	-0.233816	0.0584827	0.192186
MYY_0477	CvpA family protein	2309.67	2452.12	2602.97	2602.97	-0.128375	0.247959	0.48708
MYY_0478	endonuclease MutS2	2796.64	2145.93	2410.16	2410.16	0.0354551	0.810539	0.920709
MYY_0479	sodium:alanine symporter family protein	603.712	623.656	396.105	396.105	0.631915	7.48e-05	0.00071385
MYY_0480	carboxymuconolactone decarboxylase family protein	364.962	370.377	347.901	347.901	0.079906	0.654389	0.838282
MYY_0481	TDT family transporter	535.347	581.153	657.031	657.031	-0.234177	0.123974	0.315081
MYY_0482	serine--tRNA ligase	1333.63	1229.96	993.405	993.405	0.367188	0.00470451	0.0259285
MYY_0483	DUF956 family protein	681.542	590.695	581.582	581.582	0.128061	0.419607	0.673395
MYY_0484	aspartate kinase	1049.66	1016.58	1038.46	1038.46	-0.00770107	0.952393	0.978675
MYY_0485	enoyl-CoA hydratase	2528.44	1828.46	1996.24	1996.24	0.125243	0.44194	0.693091
MYY_0486	MarR family transcriptional regulator	12584.3	9783.33	7545.9	7545.9	0.567484	3.34e-05	0.000350618
MYY_0487	ketoacyl-ACP synthase III	16906	13110.6	10314.4	10314.4	0.540973	7.41e-05	0.000713277
MYY_0488	acyl carrier protein	12167.8	11120	8979.42	8979.42	0.374781	0.000287233	0.00236783
MYY_0489	enoyl-[acyl-carrier-protein] reductase FabK	1142.21	585.49	690.563	690.563	0.321438	0.211579	0.435941
MYY_0490	ACP S-malonyltransferase	3035.39	1449.41	1421.99	1421.99	0.656957	0.196837	0.417821
MYY_0491	3-oxoacyl-[acyl-carrier-protein] reductase	3902.04	2175.42	2040.25	2040.25	0.574564	0.15992	0.371583
MYY_0492	beta-ketoacyl-ACP synthase II	8913.69	4853.06	4126.61	4126.61	0.738091	0.0824921	0.241468
MYY_0493	acetyl-CoA carboxylase biotin carboxyl carrier protein	5893.03	2720.14	2183.81	2183.81	0.979608	0.0649551	0.206422
MYY_0494	3-hydroxyacyl-ACP dehydratase FabZ	4524.68	2054.85	1734.27	1734.27	0.923549	0.0876407	0.249349
MYY_0495	acetyl-CoA carboxylase biotin carboxylase subunit	5580.65	2646.42	2207.92	2207.92	0.8976	0.080672	0.23941
MYY_0496	acetyl-CoA carboxylase carboxyltransferase subunit beta	4830.75	2055.72	1745.79	1745.79	0.979782	0.091501	0.254698
MYY_0497	acetyl-CoA carboxylase carboxyl transferase subunit alpha	3518.15	1608.15	1491.16	1491.16	0.781343	0.145305	0.351245
MYY_0498	biofilm-regulating peptide BriC	127.263	81.5349	104.79	104.79	-0.01064	0.974629	0.990164
MYY_0500	transcription antitermination factor NusB	4383.75	4839.19	4344.58	4344.58	0.0862581	0.430586	0.682434
MYY_0501	Asp23/Gls24 family envelope stress response protein	3720.08	3846.02	3650.87	3650.87	0.0514239	0.620674	0.823796
MYY_0502	elongation factor P	3232.07	3362.02	3134.26	3134.26	0.0731963	0.489827	0.737033
MYY_0504	2,3-butanediol dehydrogenase	23.1388	14.7457	26.1974	26.1974	-0.475774	0.451189	0.701917
MYY_0505	Asp-tRNA(Asn)/Glu-tRNA(Gln) amidotransferase subunit GatB	4333.26	4427.17	3945.33	3945.33	0.150923	0.139514	0.342396
MYY_0506	Asp-tRNA(Asn)/Glu-tRNA(Gln) amidotransferase subunit GatA	3011.2	2794.74	2635.46	2635.46	0.139186	0.210901	0.435941
MYY_0507	Asp-tRNA(Asn)/Glu-tRNA(Gln) amidotransferase subunit GatC	597.401	566.408	533.379	533.379	0.125083	0.418113	0.672116
MYY_0508	peptide chain release factor 3	2373.83	2549.27	2770.64	2770.64	-0.17033	0.12691	0.320012
MYY_0511	50S ribosomal protein L28	1525.06	1802.44	1306.73	1306.73	0.349242	0.0101431	0.0500491
MYY_0512	Asp23/Gls24 family envelope stress response protein	1743.82	2065.26	2017.2	2017.2	-0.0821941	0.530255	0.764313
MYY_0513	DAK2 domain-containing protein	10455.6	10570.9	9422.68	9422.68	0.158015	0.098947	0.267323
MYY_0514	acetolactate synthase large subunit	520.622	665.29	366.764	366.764	0.694777	0.000191844	0.00163747
MYY_0515	acetolactate synthase small subunit	310.27	419.818	254.639	254.639	0.522065	0.017106	0.0752545
MYY_0516	ketol-acid reductoisomerase	661.559	880.404	608.827	608.827	0.342288	0.0548997	0.185811
MYY_0517	hypothetical protein	314.477	385.99	255.687	255.687	0.45592	0.0262662	0.104469
MYY_0518	hypothetical protein	366.013	516.966	327.991	327.991	0.431106	0.0442323	0.158301
MYY_0519	threonine ammonia-lyase IlvA	261.889	366.04	219.01	219.01	0.522351	0.0257395	0.102851
MYY_0521	hypothetical protein	1253.7	1243.84	1393.7	1393.7	-0.158472	0.191623	0.412199
MYY_0522	amino acid ABC transporter ATP-binding protein	552.175	511.762	475.745	475.745	0.160377	0.319007	0.576497
MYY_0523	ABC transporter substrate-binding protein/permease	627.902	529.11	474.697	474.697	0.283866	0.093275	0.257511
MYY_0524	DUF2207 domain-containing protein	910.826	1022.66	976.639	976.639	-0.0138246	0.920287	0.968298
MYY_0527	undecaprenyl-diphosphate phosphatase	3713.77	3862.5	2857.61	2857.61	0.406808	0.000118631	0.00108454
MYY_0528	DNA polymerase IV	334.46	390.327	361.524	361.524	0.00516757	0.9779	0.99022
MYY_0529	formate C-acetyltransferase	9782.44	9038.23	13689.7	13689.7	-0.540887	9.12e-08	1.76e-06
MYY_0530	ISL3 family transposase	177.748	162.202	219.01	219.01	-0.367069	0.1094	0.286643
MYY_0531	PI-1 pilus transcriptional regulator RlrA	1614.46	1761.68	1847.44	1847.44	-0.12966	0.279669	0.531291
MYY_0532	PI-1 pilus tip adhesin RrgA	5390.28	5779.44	5300.26	5300.26	0.0756195	0.466553	0.716379
MYY_0533	PI-1 pilus major pilin RrgB	9295.48	9628.93	10101.7	10101.7	-0.0942975	0.331071	0.587522
MYY_0535	PI-1 pilus minor pilin RrgC	8002.86	9266.36	8266.85	8266.85	0.0629731	0.581563	0.796713
MYY_0536	PI-1 pilus system sortase SrtC-1	187.214	122.302	145.658	145.658	0.0830106	0.777374	0.905682
MYY_0537	PI-1 pilus system sortase SrtC-2	463.827	431.094	407.631	407.631	0.133697	0.430697	0.682434
MYY_0538	PI-1 pilus system sortase SrtC-3	604.763	666.158	563.768	563.768	0.173598	0.26043	0.506817
MYY_02530	hypothetical protein	175.644	196.898	179.19	179.19	0.0574478	0.807999	0.920633
MYY_0543	ROK family transcriptional regulator	184.058	191.694	168.711	168.711	0.155775	0.508862	0.750033
MYY_0544	PTS sugar transporter subunit IIC	31.5529	26.8892	20.9579	20.9579	0.477195	0.416476	0.671953
MYY_0545	DUF4838 domain-containing protein	53.6399	57.2479	48.2032	48.2032	0.202881	0.622581	0.823796
MYY_0546	PTS lactose/cellobiose transporter subunit IIA	17.88	9.54132	13.6226	13.6226	-0.000289028	0.999715	NA
MYY_0547	6-phospho-beta-galactosidase	63.1058	44.237	57.6343	57.6343	-0.108055	0.79492	0.913996
MYY_0548	PTS transporter subunit EIIC	90.4516	79.8002	68.1132	68.1132	0.319899	0.355377	0.612621
MYY_0549	TrkH family potassium uptake protein	1148.52	1138.02	1003.88	1003.88	0.187506	0.140942	0.344584
MYY_0550	Trk system potassium transporter TrkA	916.085	806.675	840.412	840.412	0.0345593	0.810175	0.920709
MYY_0551	S-adenosyl-l-methionine hydroxide adenosyltransferase family protein	251.371	233.329	217.962	217.962	0.152061	0.476227	0.72334
MYY_0552	ECF-type riboflavin transporter substrate-binding protein	234.543	213.379	220.058	220.058	0.024112	0.911696	0.964907
MYY_0554	ABC transporter ATP-binding protein	878.222	974.082	1024.84	1024.84	-0.145252	0.287333	0.541425
MYY_0555	energy-coupling factor transporter transmembrane protein EcfT	383.893	446.707	375.147	375.147	0.148257	0.413255	0.670454
MYY_0556	tRNA (cytidine(34)-2'-O)-methyltransferase	148.299	188.224	186.525	186.525	-0.145564	0.560671	0.781348
MYY_0557	ECF transporter S component	3307.79	2927.45	4166.43	4166.43	-0.418775	0.000269213	0.00223841
MYY_0558	phosphatase PAP2 family protein	1394.64	1377.42	1395.8	1395.8	-0.0102188	0.93219	0.974425
MYY_0559	hypothetical protein	1354.67	1295.89	1273.19	1273.19	0.0575351	0.640236	0.832198
MYY_0560	GNAT family N-acetyltransferase	1246.34	1146.69	1313.01	1313.01	-0.134638	0.289754	0.54304
MYY_0561	DNA-directed RNA polymerase subunit delta	3004.89	2982.96	3437.1	3437.1	-0.199184	0.0570244	0.189983
MYY_0562	CTP synthase	1522.95	1297.62	1904.03	1904.03	-0.433961	0.00100533	0.00678068
MYY_0563	Na/Pi cotransporter family protein	1143.27	1277.67	957.777	957.777	0.338515	0.0119639	0.0568806
MYY_0564	bacterial Ig-like domain-containing protein	381.79	305.322	601.492	601.492	-0.810659	7.41e-06	9.34e-05
MYY_0565	phosphoglycerate kinase	8126.97	7846.44	7841.4	7841.4	0.0264246	0.78756	0.910159
MYY_0566	aromatic acid exporter family protein	353.392	354.764	298.65	298.65	0.245655	0.183757	0.404587
MYY_0567	transcriptional repressor GlnR	2201.34	2978.63	1545.65	1545.65	0.745376	2.69e-06	3.85e-05
MYY_0568	type I glutamate--ammonia ligase	5298.78	6953.89	4267.03	4267.03	0.522088	0.000282097	0.00233548
MYY_02550	hypothetical protein	117.797	173.479	95.3585	95.3585	0.614828	0.0495092	0.174276
MYY_02555	restriction endonuclease subunit S	302.908	316.598	166.615	166.615	0.89507	2.46e-05	0.000267654
MYY_02560	tyrosine-type DNA invertase PsrA	354.444	324.405	198.052	198.052	0.776281	0.000138425	0.00125363
MYY_02565	restriction endonuclease subunit S	177.748	210.776	358.38	358.38	-0.880796	2.06e-05	0.000227306
MYY_0570	restriction endonuclease subunit S	499.587	539.518	694.755	694.755	-0.418361	0.00590681	0.0315254
MYY_0571	SAM-dependent DNA methyltransferase	511.157	609.777	545.954	545.954	0.0394145	0.813629	0.920719
MYY_0572	DEAD/DEAH box helicase family protein	855.083	811.88	1001.79	1001.79	-0.265833	0.0472102	0.167405
MYY_0574	DUF2812 domain-containing protein	10.5176	10.4087	22.0058	22.0058	-1.0728	0.142135	0.34644
MYY_0575	heat-inducible transcriptional repressor HrcA	1988.88	2007.15	2386.06	2386.06	-0.25601	0.020434	0.0866314
MYY_0576	nucleotide exchange factor GrpE	1395.69	1431.2	1788.76	1788.76	-0.339566	0.00374467	0.0211832
MYY_0577	molecular chaperone DnaK	6939.53	6576.57	9195.29	9195.29	-0.444398	8.21e-06	0.000100832
MYY_0578	hypothetical protein	1366.24	1399.1	2049.68	2049.68	-0.567767	9.25e-07	1.45e-05
MYY_0579	molecular chaperone DnaJ	1073.85	925.508	1245.95	1245.95	-0.318772	0.0213984	0.0901255
MYY_0580	hypothetical protein	176.696	136.181	212.723	212.723	-0.447013	0.0726884	0.222919
MYY_0581	hypothetical protein	516.415	638.401	666.462	666.462	-0.205135	0.220785	0.451638
MYY_0582	HIT family protein	566.9	641.003	662.27	662.27	-0.131808	0.393092	0.650438
MYY_0583	ABC transporter ATP-binding protein	950.793	791.062	792.209	792.209	0.135416	0.376752	0.634832
MYY_0584	ABC transporter permease	1650.22	1589.06	1617.95	1617.95	0.00126976	0.991372	0.996538
MYY_0585	hypothetical protein	178.8	110.159	179.19	179.19	-0.315822	0.285026	0.537979
MYY_02575	response regulator transcription factor	417.55	365.172	400.296	400.296	-0.0340549	0.849113	0.937036
MYY_0587	response regulator transcription factor	765.683	600.236	731.431	731.431	-0.100655	0.550452	0.775969
MYY_0588	sensor histidine kinase	1120.13	1144.09	1336.07	1336.07	-0.23881	0.0531166	0.182968
MYY_02580	quorum-sensing system pheromone BlpC	266.096	166.539	447.451	447.451	-1.05346	1.32e-05	0.000152053
MYY_0590	bacteriocin secretion accessory protein	1365.19	826.625	2242.5	2242.5	-1.03446	4.03e-07	6.82e-06
MYY_02585	ATP-binding cassette domain-containing protein	924.499	546.458	1530.98	1530.98	-1.05976	8.49e-07	1.35e-05
MYY_0593	bacteriocin	179.851	371.244	762.868	762.868	-1.46467	1.01e-07	1.91e-06
MYY_0594	bacteriocin	458.568	559.468	1101.34	1101.34	-1.11134	1.05e-12	5.21e-11
MYY_0595	CPBP family intramembrane metalloprotease	214.56	178.683	216.914	216.914	-0.144128	0.53173	0.764313
MYY_02595	hypothetical protein	72.5716	54.6458	81.7359	81.7359	-0.366305	0.314598	0.570893
MYY_02600	hypothetical protein	106.228	117.098	138.322	138.322	-0.307329	0.266523	0.514638
MYY_0601	bacteriocin	67.3128	62.4523	226.345	226.345	-1.80454	2.46e-11	9.68e-10
MYY_02605	ComC/BlpC family leader-containing pheromone/bacteriocin	93.6069	45.9718	140.418	140.418	-1.01794	0.00661322	0.0347599
MYY_02610	CPBP family intramembrane metalloprotease	314.477	194.296	521.852	521.852	-1.04107	1.11e-05	0.000130298
MYY_02615	hypothetical protein	205.094	165.672	409.727	409.727	-1.14765	2.91e-08	6.37e-07
MYY_0604	CPBP family intramembrane metalloprotease	256.63	195.163	450.595	450.595	-0.999921	1.26e-06	1.92e-05
MYY_0605	phosphotransferase family protein	1362.03	1340.12	1512.11	1512.11	-0.162573	0.17353	0.39014
MYY_0606	tRNA (guanosine(46)-N7)-methyltransferase TrmB	1728.05	1679.27	1822.29	1822.29	-0.097292	0.398094	0.654108
MYY_0607	ribosome maturation factor RimP	752.01	640.136	746.102	746.102	-0.101481	0.510457	0.750033
MYY_0608	transcription termination/antitermination protein NusA	1571.33	1427.73	1522.59	1522.59	-0.0225936	0.855688	0.941062
MYY_0609	YlxR family protein	662.61	760.704	786.97	786.97	-0.143931	0.335942	0.591427
MYY_0610	YlxQ-related RNA-binding protein	671.024	620.186	766.012	766.012	-0.247507	0.0890891	0.251494
MYY_0611	translation initiation factor IF-2	7543.24	7482.13	7238.86	7238.86	0.0535496	0.581944	0.796713
MYY_0612	30S ribosome-binding factor RbfA	657.352	814.482	574.247	574.247	0.359339	0.0313575	0.119779
MYY_0617	DUF1858 domain-containing protein	327.098	324.405	307.033	307.033	0.085274	0.648055	0.834511
MYY_0618	DUF438 domain-containing protein	1272.63	1250.78	1158.97	1158.97	0.122405	0.323316	0.579249
MYY_0619	DUF1912 family protein	337.616	287.974	344.758	344.758	-0.142252	0.461024	0.713163
MYY_0620	helicase	407.032	519.568	422.302	422.302	0.135741	0.470796	0.721339
MYY_0621	flavin reductase	430.171	425.023	289.219	289.219	0.56396	0.00165359	0.0106326
MYY_0622	GNAT family N-acetyltransferase	400.722	322.67	254.639	254.639	0.504301	0.0143002	0.0650591
MYY_0623	AAA family ATPase	330.253	224.655	219.01	219.01	0.338066	0.171722	0.387541
MYY_0624	valine--tRNA ligase	2643.08	2690.65	1983.67	1983.67	0.427054	9.98e-05	0.000921517
MYY_0625	DNA cytosine methyltransferase	239.802	251.544	226.345	226.345	0.118831	0.571966	0.791139
MYY_0626	ATP-binding protein	708.888	620.186	622.45	622.45	0.0932226	0.547881	0.774825
MYY_0627	Fic family protein	491.173	496.149	526.044	526.044	-0.0915483	0.561404	0.781348
MYY_0628	IS3 family transposase	37.8635	20.8174	22.0058	22.0058	0.407364	0.506935	0.749678
MYY_0630	PRD domain-containing protein	42.0705	36.4305	37.7242	37.7242	0.0549456	0.908155	0.964907
MYY_0631	PTS glucose transporter subunit IIA	95.7104	78.9328	82.7838	82.7838	0.0741995	0.823876	0.924719
MYY_0632	glycoside hydrolase family 1 protein	159.868	117.965	108.981	108.981	0.346602	0.242719	0.48021
MYY_0633	phenylalanine--tRNA ligase subunit alpha	613.178	451.912	352.093	352.093	0.594926	0.00302567	0.0178487
MYY_0634	GNAT family N-acetyltransferase	430.171	324.405	231.585	231.585	0.701849	0.00125948	0.0083489
MYY_0635	phenylalanine--tRNA ligase subunit beta	1794.31	1509.26	1056.28	1056.28	0.644272	3.73e-06	5.04e-05
MYY_0636	endonuclease/exonuclease/phosphatase family protein	396.514	421.553	351.045	351.045	0.221245	0.209204	0.43393
MYY_0639	5-methyltetrahydropteroyltriglutamate--homocysteine S-methyltransferase	66.261	101.485	86.9753	86.9753	-0.0469641	0.895326	0.961525
MYY_0640	methylenetetrahydrofolate reductase [NAD(P)H]	55.7434	48.574	54.4906	54.4906	-0.0653018	0.872953	0.951371
MYY_0641	polyribonucleotide nucleotidyltransferase	6617.69	5991.08	5976.15	5976.15	0.0769497	0.473274	0.722838
MYY_0642	serine O-acetyltransferase	3024.87	2997.71	2925.72	2925.72	0.04155	0.694328	0.862433
MYY_0643	GNAT family N-acetyltransferase	3942.01	3702.9	3691.74	3691.74	0.0499978	0.637947	0.829947
MYY_0644	cysteine--tRNA ligase	6068.67	5408.2	5374.66	5374.66	0.0942561	0.393915	0.650438
MYY_0645	Mini-ribonuclease 3	2613.63	2434.77	2295.94	2295.94	0.136435	0.226512	0.458491
MYY_0646	PucR family transcriptional regulator	4374.28	4139.2	3879.31	3879.31	0.133784	0.201426	0.422798
MYY_0648	hypothetical protein	172.489	120.568	129.939	129.939	0.169316	0.561358	0.781348
MYY_0650	ABC transporter permease	770.942	606.308	889.664	889.664	-0.371314	0.0236717	0.097086
MYY_0651	ABC transporter ATP-binding protein	485.914	415.481	556.433	556.433	-0.305723	0.069789	0.218544
MYY_0652	ABC transporter permease	970.777	840.504	1215.56	1215.56	-0.425732	0.00224727	0.0137627
MYY_0653	response regulator transcription factor	775.149	682.638	823.646	823.646	-0.177432	0.22709	0.45918
MYY_0654	HAMP domain-containing histidine kinase	1606.04	1340.99	1636.81	1636.81	-0.152529	0.265233	0.513689
MYY_0655	fructose-bisphosphate aldolase	15728.1	16003.4	14927.3	14927.3	0.0879799	0.35117	0.608086
MYY_0656	ferric reductase-like transmembrane domain-containing protein	242.957	317.466	230.537	230.537	0.28416	0.207106	0.430504
MYY_0657	amino acid ABC transporter permease	52.5881	48.574	46.1074	46.1074	0.132374	0.755996	0.900149
MYY_0658	amino acid ABC transporter permease	64.1575	83.2697	42.9637	42.9637	0.782006	0.0532792	0.183201
MYY_0659	transporter substrate-binding domain-containing protein	83.0892	100.618	50.299	50.299	0.871126	0.0174468	0.0758232
MYY_0660	amino acid ABC transporter ATP-binding protein	98.8657	121.435	50.299	50.299	1.13319	0.00126979	0.00838845
MYY_0661	single-stranded-DNA-specific exonuclease RecJ	1089.63	1174.45	1278.43	1278.43	-0.174891	0.169885	0.386638
MYY_0662	ribonuclease J	6426.27	6537.54	6452.94	6452.94	0.00649866	0.947306	0.977717
MYY_0663	esterase family protein	1201.11	1092.92	1102.39	1102.39	0.0565887	0.666706	0.84533
MYY_0664	peptidoglycan bridge formation alanyltransferase MurM	2730.38	2548.4	2942.49	2942.49	-0.157131	0.154811	0.363124
MYY_0665	peptidoglycan bridge formation alanyltransferase MurN	2931.26	2949.14	3118.54	3118.54	-0.0849302	0.420415	0.674132
MYY_0666	matrixin family metalloprotease	5958.23	7042.36	7014.61	7014.61	-0.109609	0.358464	0.615616
MYY_0667	excinuclease ABC subunit UvrC	2253.93	2378.39	2651.18	2651.18	-0.194636	0.0784932	0.234944
MYY_0668	metallophosphoesterase family protein	970.777	1053.02	1214.51	1214.51	-0.262663	0.0436946	0.156667
MYY_0669	amino acid ABC transporter substrate-binding protein	475.397	512.629	607.78	607.78	-0.298144	0.0565072	0.18924
MYY_0670	nitroreductase family protein	2857.64	2811.22	2958.21	2958.21	-0.0617369	0.561098	0.781348
MYY_0671	dipeptidase PepV	7836.68	7334.67	7907.42	7907.42	-0.0600471	0.55301	0.776854
MYY_0672	uracil-DNA glycosylase family protein	722.561	754.632	884.424	884.424	-0.259527	0.0598449	0.195331
MYY_0675	branched-chain amino acid transport system II carrier protein	3507.63	3526.82	2287.56	2287.56	0.620649	5.17e-09	1.32e-07
MYY_0676	M42 family metallopeptidase	1851.1	1531.82	1464.96	1464.96	0.206598	0.136183	0.337224
MYY_0677	HIT family protein	598.453	650.545	519.756	519.756	0.265644	0.0873649	0.248932
MYY_0678	M15 family metallopeptidase	1918.41	1604.68	1583.37	1583.37	0.153075	0.258672	0.505039
MYY_0680	50S ribosomal protein L11	10371.4	12366.4	9307.41	9307.41	0.288794	0.0157792	0.0702956
MYY_0681	50S ribosomal protein L1	10512.4	11533.7	9908.9	9908.9	0.153834	0.137846	0.340011
MYY_02640	protein-export chaperone SecB	18.9317	35.5631	27.2453	27.2453	0.00879512	0.988262	0.994967
MYY_0684	ATP-binding cassette domain-containing protein	624.747	592.429	686.372	686.372	-0.174078	0.237939	0.476125
MYY_0685	ABC-2 family transporter protein	626.85	690.445	618.259	618.259	0.0921903	0.542621	0.769078
MYY_0686	ABC-2 family transporter protein	749.907	716.467	758.677	758.677	-0.049738	0.724687	0.87839
MYY_0687	GNAT family N-acetyltransferase	463.827	453.647	436.973	436.973	0.069875	0.671743	0.847125
MYY_0688	S8 family serine peptidase	1895.28	2008.88	2528.57	2528.57	-0.372989	0.000930888	0.00636767
MYY_0689	PTS sugar transporter subunit IIA	76.7787	86.7393	222.154	222.154	-1.43941	4e-08	8.41e-07
MYY_0690	PTS sugar transporter subunit IIB	37.8635	46.8392	127.843	127.843	-1.58875	4.07e-06	5.45e-05
MYY_0691	PTS galactitol transporter subunit IIC	173.541	215.113	395.057	395.057	-1.02022	8.57e-07	1.35e-05
MYY_0692	glycoside hydrolase family 2 protein	1262.12	950.663	2155.52	2155.52	-0.9636	6.94e-10	2.06e-08
MYY_0696	DUF3397 domain-containing protein	131.47	128.374	98.5022	98.5022	0.399098	0.163799	0.377765
MYY_0699	class I SAM-dependent methyltransferase	99.9174	97.148	124.7	124.7	-0.340247	0.239045	0.477347
MYY_0700	hypothetical protein	118.849	105.822	124.7	124.7	-0.152416	0.591233	0.803727
MYY_0701	cation:proton antiporter	1069.64	1073.83	1223.94	1223.94	-0.191552	0.126168	0.318976
MYY_0702	YihY/virulence factor BrkB family protein	572.159	608.91	676.941	676.941	-0.196354	0.18749	0.409311
MYY_0703	thiol-disulfide oxidoreductase-associated membrane protein CcdA2	41.0187	37.2979	52.3948	52.3948	-0.421815	0.335609	0.591427
MYY_0704	redoxin family protein	83.0892	71.9936	214.819	214.819	-1.4733	3.8e-08	8.24e-07
MYY_0705	peptide-methionine (R)-S-oxide reductase MsrB	256.63	195.163	591.013	591.013	-1.3916	1.31e-12	6.33e-11
MYY_0706	response regulator transcription factor	730.975	631.462	1238.61	1238.61	-0.863956	1.37e-09	3.84e-08
MYY_0707	sensor histidine kinase	1468.26	1321.91	2117.8	2117.8	-0.6029	8.25e-07	1.33e-05
MYY_0708	TIGR01440 family protein	2007.81	1592.53	1870.49	1870.49	-0.0561358	0.697414	0.862938
MYY_0709	G5 domain-containing protein	28893	23147.2	25792.9	25792.9	0.0125806	0.921615	0.968298
MYY_0710	aminodeoxychorismate synthase component I	1006.54	658.351	781.73	781.73	0.0889732	0.66021	0.840069
MYY_0711	alpha/beta hydrolase	673.128	509.16	542.81	542.81	0.121115	0.509643	0.750033
MYY_0712	N-acetylmuramoyl-L-alanine amidase family protein	782.511	830.095	834.125	834.125	-0.0484106	0.726426	0.878542
MYY_0713	ROK family glucokinase	1182.18	1255.99	1224.99	1224.99	-0.00653801	0.958563	0.983024
MYY_0714	thymidylate synthase	687.853	710.395	645.504	645.504	0.115429	0.426088	0.679768
MYY_0715	DUF3042 family protein	431.223	318.333	484.128	484.128	-0.372137	0.0615885	0.198669
MYY_0716	tRNA (adenosine(37)-N6)-dimethylallyltransferase MiaA	797.236	815.349	916.909	916.909	-0.185263	0.169658	0.386638
MYY_0717	GTPase HflX	2078.28	2191.9	1985.76	1985.76	0.104874	0.356312	0.613136
MYY_0718	cystathionine beta-lyase	1208.48	1321.91	1224.99	1224.99	0.0471856	0.712702	0.870493
MYY_0719	ribonuclease Z	2243.41	2480.74	2063.31	2063.31	0.195524	0.0972046	0.263724
MYY_0720	SDR family oxidoreductase	2055.14	2252.62	1732.17	1732.17	0.314778	0.00814366	0.041891
MYY_0721	LysR family transcriptional regulator	697.319	743.356	689.515	689.515	0.0636818	0.659654	0.839916
MYY_0722	YqgQ family protein	298.701	317.466	317.512	317.512	-0.0427227	0.821051	0.922988
MYY_0723	rhodanese-like domain-containing protein	530.088	595.899	635.025	635.025	-0.172519	0.269022	0.517907
MYY_0724	hypothetical protein	122.004	194.296	162.424	162.424	-0.0338265	0.908267	0.964907
MYY_0725	16S rRNA pseudouridine(516) synthase	35.7599	37.2979	58.6822	58.6822	-0.683064	0.112947	0.293631
MYY_0726	translational GTPase TypA	6553.53	6397.02	6668.81	6668.81	-0.0425403	0.665867	0.845037
MYY_0727	DUF3165 family protein	2121.41	2165.88	2131.42	2131.42	0.00835828	0.940049	0.975971
MYY_0728	lactococcin 972 family bacteriocin	308.166	590.695	445.356	445.356	0.0157997	0.953307	0.978675
MYY_0729	bacteriocin-associated integral membrane family protein	808.805	982.756	1077.24	1077.24	-0.264785	0.0767017	0.231546
MYY_0730	ABC transporter ATP-binding protein	170.386	211.644	264.07	264.07	-0.464245	0.0399518	0.145409
MYY_0731	UDP-N-acetylmuramoyl-L-alanine--D-glutamate ligase	1532.42	1018.32	1066.76	1066.76	0.256471	0.178986	0.397565
MYY_0732	UDP-N-acetylglucosamine--N-acetylmuramyl-(pentapeptide) pyrophosphoryl-undecaprenol N-acetylglucosamine transferase	1014.95	608.042	616.163	616.163	0.395573	0.0795629	0.236847
MYY_0733	cell division protein DivIB	2084.59	1283.74	1354.93	1354.93	0.312867	0.123934	0.315081
MYY_0734	orotidine-5'-phosphate decarboxylase	440.688	450.177	1201.94	1201.94	-1.43176	8.32e-25	1.15e-22
MYY_0735	orotate phosphoribosyltransferase	737.286	703.456	1869.45	1869.45	-1.37635	3.21e-28	5.63e-26
MYY_0737	hypothetical protein	395.463	465.79	708.378	708.378	-0.716187	1.24e-05	0.000144596
MYY_0738	hypothetical protein	220.87	294.046	480.984	480.984	-0.898099	9.77e-06	0.000116299
MYY_0739	hypothetical protein	216.663	274.096	504.038	504.038	-1.03521	1.07e-07	2e-06
MYY_0740	ABC transporter ATP-binding protein	274.51	371.244	676.941	676.941	-1.06467	2.49e-08	5.52e-07
MYY_0743	amino acid ABC transporter ATP-binding protein	92.5551	112.761	205.388	205.388	-0.996876	0.000139473	0.0012569
MYY_0744	hypothetical protein	29.4494	25.1544	46.1074	46.1074	-0.759147	0.122099	0.311547
MYY_0746	amino acid ABC transporter permease	23.1388	19.95	36.6764	36.6764	-0.770543	0.159789	0.371583
MYY_0747	amino acid ABC transporter permease	17.88	23.4196	30.389	30.389	-0.552392	0.345728	0.60315
MYY_0749	lysine--tRNA ligase	4697.17	4317.01	4408.5	4408.5	0.0316848	0.767888	0.904907
MYY_0751	L-lactate oxidase	6726.02	7436.16	10846.8	10846.8	-0.615046	5.5e-09	1.38e-07
MYY_0752	TenA family protein	276.614	257.616	448.499	448.499	-0.748727	3.6e-05	0.000371211
MYY_0753	hydroxyethylthiazole kinase	266.096	295.781	558.528	558.528	-0.989751	1.34e-08	3.11e-07
MYY_0754	thiamine phosphate synthase	279.769	290.577	508.229	508.229	-0.833061	1.61e-06	2.39e-05
MYY_0755	ECF transporter S component	55.7434	64.1871	142.514	142.514	-1.24585	6.33e-05	0.000625837
MYY_0756	ABC transporter ATP-binding protein	244.009	176.081	512.421	512.421	-1.29117	9.31e-10	2.68e-08
MYY_0757	cobalt ABC transporter permease	112.539	98.8828	290.267	290.267	-1.46004	5.49e-10	1.66e-08
MYY_0758	thiaminase II	140.936	104.955	325.896	325.896	-1.41176	3.26e-09	8.86e-08
MYY_0759	energy coupling factor transporter S component ThiW	160.92	133.579	382.482	382.482	-1.38066	1.03e-10	3.42e-09
MYY_0760	hydroxyethylthiazole kinase	257.682	207.307	573.199	573.199	-1.30524	4.91e-12	2.15e-10
MYY_0761	thiamine phosphate synthase	197.731	176.081	414.967	414.967	-1.15274	5.18e-09	1.32e-07
MYY_0762	bifunctional hydroxymethylpyrimidine kinase/phosphomethylpyrimidine kinase	1409.36	1622.02	2107.32	2107.32	-0.474644	0.000186855	0.00160197
MYY_0763	CopY/TcrY family copper transport repressor	15.7764	19.0826	25.1495	25.1495	-0.525398	0.407977	0.664124
MYY_0764	cupredoxin domain-containing protein	34.7082	35.5631	45.0595	45.0595	-0.358463	0.440854	0.692514
MYY_0765	heavy metal translocating P-type ATPase	262.941	225.522	336.375	336.375	-0.463931	0.0209354	0.0885624
MYY_0766	pyruvate oxidase	32232.3	29691.7	33638.5	33638.5	-0.119651	0.228856	0.461782
MYY_0767	lactoylglutathione lyase	622.643	615.849	696.851	696.851	-0.170452	0.241215	0.480068
MYY_0771	family 1 glycosylhydrolase	33.6564	19.95	45.0595	45.0595	-0.758788	0.145263	0.351245
MYY_0772	mannose-6-phosphate isomerase, class I	185.11	313.129	302.842	302.842	-0.277704	0.294844	0.547405
MYY_0773	sodium-dependent transporter	138.833	176.081	157.184	157.184	0.0055442	0.983115	0.993782
MYY_0774	MerR family transcriptional regulator	100.969	127.507	165.568	165.568	-0.531736	0.0519309	0.180495
MYY_02670	8-oxo-dGTP diphosphatase	597.401	594.164	520.804	520.804	0.19399	0.205212	0.427489
MYY_0776	NAD(P)/FAD-dependent oxidoreductase	739.389	689.577	597.301	597.301	0.257815	0.081914	0.24124
MYY_0777	DegV family protein	2404.33	2499.83	1704.93	1704.93	0.524471	3.3e-06	4.57e-05
MYY_0778	TetR/AcrR family transcriptional regulator	54.6917	86.7393	69.1611	69.1611	0.0379043	0.922712	0.968923
MYY_0779	cytidine/deoxycytidylate deaminase family protein	94.6586	111.894	100.598	100.598	0.0403139	0.895274	0.961525
MYY_0780	uracil phosphoribosyltransferase	3673.81	3659.53	4097.27	4097.27	-0.160208	0.117795	0.302565
MYY_0781	ATP-dependent Clp protease proteolytic subunit ClpP	3687.48	3883.32	4294.28	4294.28	-0.181797	0.0817119	0.24124
MYY_0782	YlbG family protein	271.355	418.951	292.363	292.363	0.242467	0.313894	0.570306
MYY_0783	ABC transporter substrate-binding protein	923.447	1054.75	900.142	900.142	0.136899	0.332969	0.589805
MYY_0784	branched-chain amino acid ABC transporter permease	347.082	415.481	355.237	355.237	0.103925	0.581759	0.796713
MYY_0785	branched-chain amino acid ABC transporter permease	480.655	530.844	449.547	449.547	0.170958	0.301755	0.556486
MYY_0786	ABC transporter ATP-binding protein	617.385	651.412	489.367	489.367	0.374975	0.0151891	0.0679808
MYY_0787	ABC transporter ATP-binding protein	658.403	809.278	566.912	566.912	0.373779	0.0242421	0.0986561
MYY_0788	CBS domain-containing protein	126.212	163.07	158.232	158.232	-0.12618	0.637355	0.829947
MYY_0789	peptide chain release factor 2	2674.63	2668.97	3582.76	3582.76	-0.423268	5.58e-05	0.000557655
MYY_0790	cell division ATP-binding protein FtsE	3662.24	3490.39	4484.99	4484.99	-0.326804	0.00169973	0.0108569
MYY_0791	ABC transporter permease	5195.71	5359.62	5709.98	5709.98	-0.113506	0.257121	0.502519
MYY_0792	PTS glucose transporter subunit IIABC	2916.54	3000.31	2077.98	2077.98	0.509763	2.87e-06	4.05e-05
MYY_0793	endonuclease/exonuclease/phosphatase family protein	171.437	153.529	161.376	161.376	0.00832081	0.973255	0.990164
MYY_0794	DEAD/DEAH box helicase	3120.58	2882.35	2947.73	2947.73	0.0257624	0.816265	0.921678
MYY_0795	methionine adenosyltransferase	3742.17	3368.95	3013.75	3013.75	0.238199	0.0356767	0.132202
MYY_0796	dihydroorotate oxidase	4398.47	4372.53	4445.17	4445.17	-0.0195171	0.846985	0.935758
MYY_0797	DNA polymerase III subunit delta	5656.38	5664.08	5673.31	5673.31	-0.00332675	0.973187	0.990164
MYY_0798	superoxide dismutase	9502.67	9491.01	9712.95	9712.95	-0.0324628	0.734717	0.883584
MYY_0799	YutD family protein	418.601	436.299	414.967	414.967	0.0432344	0.79802	0.914176
MYY_0800	hypothetical protein	819.323	675.699	646.552	646.552	0.207932	0.195859	0.417472
MYY_02675	VanZ family protein	383.893	329.609	363.62	363.62	-0.0292201	0.875565	0.952603
MYY_0802	ABC-F family ATP-binding cassette domain-containing protein	1513.49	1458.95	1316.16	1316.16	0.17508	0.147248	0.352846
MYY_0803	peptidylprolyl isomerase	2036.21	2082.61	2208.96	2208.96	-0.101016	0.363747	0.619848
MYY_0804	hypothetical protein	13.6729	10.4087	13.6226	13.6226	-0.182826	0.821387	NA
MYY_0806	30S ribosomal protein S16	3815.79	4631.88	3494.73	3494.73	0.273757	0.0331451	0.124956
MYY_0807	KH domain-containing protein	2525.28	3309.1	2234.11	2234.11	0.385457	0.00957878	0.0481184
MYY_0811	DEAD/DEAH box helicase	1702.8	1608.15	1678.73	1678.73	-0.0204682	0.862406	0.944679
MYY_0812	Gfo/Idh/MocA family oxidoreductase	728.871	745.091	715.713	715.713	0.0424547	0.764084	0.90482
MYY_0813	PD-(D/E)XK nuclease family transposase	1270.53	1229.1	1323.49	1323.49	-0.0828824	0.499556	0.745488
MYY_0814	polysaccharide deacetylase family protein	6909.03	6483.76	7423.29	7423.29	-0.148802	0.14224	0.34644
MYY_0815	aldo/keto reductase	2447.45	2668.1	2764.35	2764.35	-0.111685	0.323707	0.579249
MYY_0816	hypothetical protein	344.978	316.598	248.351	248.351	0.41256	0.0357061	0.132202
MYY_0817	glycine--tRNA ligase subunit alpha	832.996	714.732	559.576	559.576	0.466603	0.00294247	0.0174111
MYY_0818	glycine--tRNA ligase subunit beta	2123.51	2095.62	1540.41	1540.41	0.453566	7.09e-05	0.000692269
MYY_0819	DUF896 family protein	570.055	629.727	423.35	423.35	0.503748	0.00195587	0.0122895
MYY_0820	NAD(P)H-dependent oxidoreductase	240.854	299.251	232.633	232.633	0.217532	0.321006	0.576497
MYY_0821	NAD(P)H-dependent oxidoreductase	169.334	212.511	161.376	161.376	0.245232	0.32755	0.583673
MYY_0822	FAD:protein FMN transferase	456.465	496.149	370.955	370.955	0.361496	0.0347646	0.129461
MYY_0823	FAD-dependent oxidoreductase	6154.91	6690.2	5310.74	5310.74	0.274399	0.00910418	0.0460944
MYY_0824	pyridoxal 5'-phosphate synthase lyase subunit PdxS	1648.11	1622.02	3438.15	3438.15	-1.07239	6.23e-23	7.07e-21
MYY_0825	pyridoxal 5'-phosphate synthase glutaminase subunit PdxT	905.568	941.989	1840.1	1840.1	-0.993786	3.74e-16	2.41e-14
MYY_0826	hemolysin III family protein	4379.54	4366.46	3808.05	3808.05	0.19956	0.0501832	0.176006
MYY_0827	DUF1836 domain-containing protein	1854.26	1918.67	1956.42	1956.42	-0.0523374	0.645235	0.833392
MYY_0828	GNAT family N-acetyltransferase	779.356	691.312	993.405	993.405	-0.435083	0.00222831	0.0137627
MYY_0829	methylated-DNA--[protein]-cysteine S-methyltransferase	1345.2	1215.22	1505.83	1505.83	-0.234856	0.0638149	0.204144
MYY_0830	arsenate reductase family protein	1556.61	1225.63	1542.5	1542.5	-0.15009	0.315172	0.570955
MYY_0831	amino acid ABC transporter permease	3995.65	3506	4034.4	4034.4	-0.105505	0.362689	0.619353
MYY_0832	amino acid ABC transporter ATP-binding protein	5453.39	4747.24	5539.18	5539.18	-0.119369	0.299445	0.552755
MYY_0833	DUF4059 family protein	858.238	752.897	815.263	815.263	-0.01832	0.900128	0.962233
MYY_0834	thioredoxin-disulfide reductase	4183.91	3857.3	4695.62	4695.62	-0.224147	0.0363411	0.134295
MYY_0835	23S rRNA (guanosine(2251)-2'-O)-methyltransferase RlmB	890.843	952.397	889.664	889.664	0.0514631	0.703985	0.867169
MYY_0836	peptide deformylase	1321.01	1539.62	1450.29	1450.29	-0.0191737	0.885941	0.95917
MYY_0838	CapA family protein	128.315	170.009	173.951	173.951	-0.218117	0.408939	0.665129
MYY_0839	hypothetical protein	85.1928	94.5458	127.843	127.843	-0.506688	0.0856036	0.244999
MYY_0840	Cof-type HAD-IIB family hydrolase	255.578	243.737	317.512	317.512	-0.347538	0.0757513	0.229755
MYY_0841	1-alkyl-2-acetylglycerophosphocholine esterase	347.082	255.881	282.932	282.932	0.0887475	0.68887	0.858418
MYY_0842	CppA family protein	956.052	830.095	869.753	869.753	0.0371197	0.797455	0.914176
MYY_0843	serine hydrolase	981.294	881.271	1023.79	1023.79	-0.137487	0.315224	0.570955
MYY_0844	EamA family transporter	600.556	639.269	699.994	699.994	-0.174638	0.235525	0.472765
MYY_0845	GntR family transcriptional regulator	382.842	394.664	363.62	363.62	0.0967777	0.581448	0.796713
MYY_0846	glutamine-hydrolyzing GMP synthase	6498.84	5880.06	5147.26	5147.26	0.265812	0.0138005	0.0635348
MYY_0850	helix-turn-helix transcriptional regulator	181.955	183.887	158.232	158.232	0.20932	0.382982	0.63963
MYY_0851	ABC transporter ATP-binding protein	21.0353	23.4196	8.38317	8.38317	1.40809	0.0670831	NA
MYY_0852	ABC transporter ATP-binding protein	21.0353	32.9609	24.1016	24.1016	0.170184	0.775702	0.905682
MYY_0853	MptD family putative ECF transporter S component	21.0353	9.54132	13.6226	13.6226	0.155589	0.846936	NA
MYY_0854	energy-coupling factor transporter transmembrane protein EcfT	165.127	133.579	128.891	128.891	0.209867	0.441657	0.693091
MYY_0855	ABC transporter ATP-binding protein	1581.85	1407.78	1622.14	1622.14	-0.118611	0.347619	0.603752
MYY_02710	transposase domain-containing protein	136.729	134.446	112.125	112.125	0.273885	0.320971	0.576497
MYY_0859	site-specific DNA-methyltransferase	435.43	441.503	462.122	462.122	-0.0756457	0.645463	0.833392
MYY_0862	U32 family peptidase	316.581	371.244	363.62	363.62	-0.0785865	0.676581	0.850244
MYY_0864	U32 family peptidase	79.934	104.955	83.8317	83.8317	0.144753	0.665834	0.845037
MYY_0865	ABC transporter ATP-binding protein	251.371	265.422	308.081	308.081	-0.252972	0.196628	0.417821
MYY_0866	ABC transporter permease	119.901	158.733	123.652	123.652	0.175523	0.539849	0.768187
MYY_0867	helix-turn-helix transcriptional regulator	94.6586	103.22	89.0711	89.0711	0.152841	0.625849	0.823796
MYY_02720	hypothetical protein	168.282	119.7	120.508	120.508	0.252991	0.389535	0.646099
MYY_0869	nicotinate phosphoribosyltransferase	1267.37	765.908	1040.56	1040.56	-0.0350222	0.869973	0.949876
MYY_0870	ammonia-dependent NAD(+) synthetase	1615.51	1201.34	1257.47	1257.47	0.162464	0.320593	0.576497
MYY_0871	GNAT family N-acetyltransferase	804.598	545.59	637.121	637.121	0.0815515	0.684285	0.856022
MYY_0872	N-acetylmuramoyl-L-alanine amidase family protein	538.502	495.281	494.607	494.607	0.0627091	0.697294	0.862938
MYY_0874	tRNA preQ1(34) S-adenosylmethionine ribosyltransferase-isomerase QueA	855.083	845.708	761.82	761.82	0.158587	0.247744	0.48708
MYY_0875	glucosamine-6-phosphate deaminase	1997.3	2469.47	2347.29	2347.29	-0.0710686	0.604706	0.813905
MYY_0876	30S ribosomal protein S21	624.747	865.658	619.306	619.306	0.268721	0.149849	0.357304
MYY_0877	HPr kinase/phosphorylase	1640.75	1889.18	2084.26	2084.26	-0.239207	0.0579736	0.191399
MYY_0878	prolipoprotein diacylglyceryl transferase	2657.8	2755.71	3040.99	3040.99	-0.167817	0.117561	0.302565
MYY_0879	DUF948 domain-containing protein	1516.64	1586.46	1534.12	1534.12	0.0165859	0.889088	0.959737
MYY_0880	YtxH domain-containing protein	2572.61	2244.81	2611.36	2611.36	-0.117067	0.335557	0.591427
MYY_0881	oxygen-independent coproporphyrinogen III oxidase	1932.09	1913.47	1835.91	1835.91	0.0666397	0.556413	0.778677
MYY_0882	acyl-[acyl-carrier-protein] thioesterase	1303.13	1138.89	1212.42	1212.42	0.00934504	0.944646	0.976539
MYY_0883	TIGR01457 family HAD-type hydrolase	1818.5	1589.93	1783.52	1783.52	-0.066298	0.601225	0.811591
MYY_0884	TIGR01906 family membrane protein	1225.3	1100.72	1078.28	1078.28	0.108401	0.415213	0.671953
MYY_02730	Spx/MgsR family RNA polymerase-binding regulatory protein	831.944	1071.23	764.964	764.964	0.316304	0.0553087	0.186522
MYY_02735	UPF0223 family protein	410.187	512.629	342.662	342.662	0.43114	0.0237053	0.097086
MYY_0887	inositol monophosphatase family protein	267.148	369.509	322.752	322.752	-0.0169832	0.938135	0.975971
MYY_0888	RsmF rRNA methyltransferase first C-terminal domain-containing protein	335.512	435.431	327.991	327.991	0.23527	0.245551	0.483745
MYY_0890	phosphate ABC transporter substrate-binding protein PstS	2303.36	2219.66	2049.68	2049.68	0.141702	0.204853	0.427489
MYY_0891	phosphate ABC transporter permease subunit PstC	2512.66	2840.71	2318.99	2318.99	0.207396	0.0826656	0.241609
MYY_0892	phosphate ABC transporter permease PstA	2991.21	3105.27	2534.86	2534.86	0.266218	0.0135103	0.0623478
MYY_0893	phosphate ABC transporter ATP-binding protein	3389.83	3480.85	2575.73	2575.73	0.415568	9.16e-05	0.000853316
MYY_0894	phosphate ABC transporter ATP-binding protein	3788.45	3623.1	2666.89	2666.89	0.474466	8.61e-06	0.000105168
MYY_0895	phosphate signaling complex protein PhoU	3926.23	4216.4	3405.66	3405.66	0.257771	0.0163627	0.0723938
MYY_0896	transporter substrate-binding domain-containing protein	479.604	562.071	446.404	446.404	0.22394	0.191367	0.412199
MYY_0897	PLP-dependent aminotransferase family protein	207.197	193.429	227.393	227.393	-0.183918	0.401921	0.657502
MYY_0898	acetolactate decarboxylase	472.241	484.005	479.936	479.936	-0.00518417	0.974342	0.990164
MYY_0899	YhfC family intramembrane metalloprotease	660.507	592.429	571.103	571.103	0.132482	0.394058	0.650438
MYY_0900	UDP-N-acetylmuramate dehydrogenase	749.907	800.604	789.066	789.066	-0.0248807	0.859512	0.943912
MYY_0901	ABC transporter ATP-binding protein	1559.76	1475.44	1595.95	1595.95	-0.0729759	0.541259	0.768277
MYY_0902	ABC transporter permease	1063.33	1088.58	1000.74	1000.74	0.104734	0.415602	0.671953
MYY_0903	ABC transporter permease	1286.31	1196.13	1129.63	1129.63	0.135405	0.289211	0.542763
MYY_0904	ABC transporter substrate-binding protein	1814.29	1705.29	1741.6	1741.6	0.0146352	0.900878	0.962233
MYY_02740	hypothetical protein	491.173	459.718	491.463	491.463	-0.0485373	0.764948	0.90482
MYY_0905	LURP-one-related family protein	601.608	559.468	451.643	451.643	0.361511	0.0236603	0.097086
MYY_0906	alanine--tRNA ligase	3444.52	3226.7	2592.49	2592.49	0.363382	0.000896973	0.0061795
MYY_0907	alpha-amylase	571.107	659.219	386.674	386.674	0.67103	7.11e-05	0.000692269
MYY_0908	ABC transporter ATP-binding protein	254.527	321.803	312.273	312.273	-0.113336	0.586421	0.799689
MYY_0909	hypothetical protein	735.182	798.002	749.245	749.245	0.0337472	0.813572	0.920719
MYY_0910	class I SAM-dependent rRNA methyltransferase	3164.75	3016.79	3075.57	3075.57	0.00692464	0.948467	0.977859
MYY_0911	type I 3-dehydroquinate dehydratase	2281.27	2288.18	2205.82	2205.82	0.050722	0.644535	0.833392
MYY_0912	shikimate dehydrogenase	1533.47	1512.73	1454.48	1454.48	0.0664205	0.574995	0.793394
MYY_0913	3-dehydroquinate synthase	1573.44	1422.52	1549.84	1549.84	-0.0496992	0.690124	0.85887
MYY_0914	chorismate synthase	3727.45	3164.25	3184.56	3184.56	0.113336	0.359423	0.615616
MYY_0915	prephenate dehydrogenase	3825.26	3240.58	3206.56	3206.56	0.13941	0.260634	0.506817
MYY_0916	YlbF/YmcA family competence regulator	1276.84	1251.65	1196.7	1196.7	0.0790727	0.522076	0.759117
MYY_0917	3-phosphoshikimate 1-carboxyvinyltransferase	2784.02	2621.26	2646.98	2646.98	0.0297634	0.786987	0.910159
MYY_0918	shikimate kinase	1740.67	1616.82	1649.39	1649.39	0.0250244	0.834385	0.930363
MYY_0919	prephenate dehydratase	2407.48	2094.75	2142.95	2142.95	0.070488	0.569677	0.790012
MYY_0920	polyisoprenyl-teichoic acid--peptidoglycan teichoic acid transferase Psr	3002.78	2772.19	2841.89	2841.89	0.0226515	0.838891	0.932692
MYY_0921	phosphorylcholine transferase LicD	868.756	841.371	877.089	877.089	-0.036977	0.784157	0.909568
MYY_0922	glycosyltransferase	1577.64	1545.69	1495.35	1495.35	0.062477	0.596489	0.808592
MYY_0923	glycosyltransferase family 2 protein	1406.21	1358.34	1280.53	1280.53	0.110067	0.366824	0.623856
MYY_0924	O-antigen polysaccharide polymerase Wzy family protein	2451.66	2480.74	2204.77	2204.77	0.161716	0.139373	0.342396
MYY_0925	hypothetical protein	2927.06	2755.71	2575.73	2575.73	0.141368	0.198762	0.419764
MYY_0926	adaptor protein MecA	2392.76	2250.88	2478.27	2478.27	-0.0943696	0.39865	0.654464
MYY_0927	homoserine dehydrogenase	2559.99	2277.77	2403.87	2403.87	0.00850615	0.942985	0.976539
MYY_0928	homoserine kinase	2571.56	2546.67	2465.7	2465.7	0.0536018	0.620218	0.823796
MYY_0930	peptide-methionine (R)-S-oxide reductase MsrB	4537.3	4431.51	4503.86	4503.86	-0.00631437	0.950382	0.978275
MYY_0931	ABC transporter ATP-binding protein	1530.31	1458.95	1391.61	1391.61	0.102736	0.394664	0.65069
MYY_0932	ABC transporter ATP-binding protein	1714.37	1468.5	1201.94	1201.94	0.404218	0.0027619	0.0164944
MYY_0933	TRZ/ATZ family protein	1655.47	1517.07	1664.06	1664.06	-0.0695815	0.567298	0.788413
MYY_0934	50S ribosomal protein L10	7561.12	8344.32	5151.46	5151.46	0.626619	4.65e-09	1.23e-07
MYY_0935	50S ribosomal protein L7/L12	6106.53	6708.42	4425.26	4425.26	0.53417	6.59e-07	1.07e-05
MYY_0936	ATP-binding protein	148.299	112.761	180.238	180.238	-0.469499	0.0787033	0.235013
MYY_0937	NADP-specific glutamate dehydrogenase	5572.24	7300.85	4776.31	4776.31	0.430673	0.00259151	0.0155249
MYY_0940	hypothetical protein	29.4494	34.6957	35.6285	35.6285	-0.148956	0.768768	0.904907
MYY_0941	type B 50S ribosomal protein L31	2881.83	3152.97	2595.64	2595.64	0.217542	0.0543259	0.185149
MYY_0942	bifunctional oligoribonuclease/PAP phosphatase NrnA	627.902	618.451	698.946	698.946	-0.1657	0.254108	0.497639
MYY_0943	flavodoxin	1412.52	1530.08	1766.75	1766.75	-0.263497	0.0292546	0.113317
MYY_0944	chorismate mutase	45.2258	33.8283	44.0116	44.0116	-0.159701	0.731877	0.881268
MYY_0945	fluoride efflux transporter CrcB	58.8987	65.9219	59.7301	59.7301	0.0650538	0.865008	0.946993
MYY_0946	fluoride efflux transporter CrcB	97.8139	122.302	99.5501	99.5501	0.147785	0.63058	0.827475
MYY_0947	50S ribosomal protein L19	31633.9	34782.5	30172.1	30172.1	0.138363	0.172936	0.389258
MYY_0948	SAP domain-containing protein	1225.3	957.602	1162.12	1162.12	-0.0917812	0.557063	0.778677
MYY_0949	sugar-phosphatase	1195.85	1181.39	1216.61	1216.61	-0.0336663	0.785963	0.910037
MYY_0950	HD domain-containing protein	1274.74	1262.92	1252.24	1252.24	0.0189252	0.877357	0.95294
MYY_0951	DUF1934 domain-containing protein	285.028	279.301	317.512	317.512	-0.170552	0.371313	0.6283
MYY_0952	putative DNA-binding protein	321.839	364.305	413.919	413.919	-0.26932	0.13589	0.336931
MYY_0953	signal recognition particle protein	2870.26	2818.16	3148.93	3148.93	-0.146912	0.165043	0.379461
MYY_0954	uracil transporter	2344.38	2245.68	3541.89	3541.89	-0.626227	5.88e-09	1.45e-07
MYY_0955	16S rRNA (guanine(527)-N(7))-methyltransferase RsmG	1256.86	1174.45	1031.13	1031.13	0.237035	0.0659403	0.208865
MYY_0956	LemA family protein	2013.07	2020.16	2080.07	2080.07	-0.0446786	0.688823	0.858418
MYY_0957	zinc metalloprotease HtpX	3142.67	2969.95	2704.62	2704.62	0.176148	0.105503	0.279171
MYY_0958	ABC-F family ATP-binding cassette domain-containing protein	692.06	721.671	836.221	836.221	-0.242031	0.0832986	0.242358
MYY_0960	DUF177 domain-containing protein	745.7	677.434	818.407	818.407	-0.202717	0.159104	0.371486
MYY_0961	endonuclease III	968.673	1046.94	1134.87	1134.87	-0.170687	0.192568	0.412279
MYY_0962	bifunctional pyr operon transcriptional regulator/uracil phosphoribosyltransferase PyrR	817.219	751.162	1901.93	1901.93	-1.27908	5.01e-24	6.44e-22
MYY_0963	aspartate carbamoyltransferase catalytic subunit	2152.96	1755.6	4554.16	4554.16	-1.22137	1.54e-20	1.29e-18
MYY_0964	glutamine-hydrolyzing carbamoyl-phosphate synthase small subunit	3315.16	2673.31	7036.62	7036.62	-1.23327	4.11e-21	3.78e-19
MYY_0965	carbamoyl-phosphate synthase large subunit	10192.6	8365.14	21562.6	21562.6	-1.2167	5.06e-23	6.1e-21
MYY_0966	phosphorylcholine transferase LicD	1008.64	1000.97	671.701	671.701	0.580967	2e-05	0.000221513
MYY_0967	phosphorylcholine transferase LicD	884.532	781.521	616.163	616.163	0.43411	0.00374243	0.0211832
MYY_0968	type IV teichoic acid flippase TacF	1315.75	1199.6	964.064	964.064	0.382967	0.00367197	0.0208945
MYY_0969	2-C-methyl-D-erythritol 4-phosphate cytidylyltransferase	5505.98	5206.96	4477.66	4477.66	0.258401	0.012208	0.0577185
MYY_0970	alcohol dehydrogenase catalytic domain-containing protein	8929.46	8343.45	7639.16	7639.16	0.176919	0.0804329	0.239068
MYY_0971	choline kinase LicA	7868.24	7667.75	7209.52	7209.52	0.10759	0.271277	0.520689
MYY_0972	DMT family transporter	6771.25	7223.65	6055.79	6055.79	0.208637	0.0409065	0.148604
MYY_0973	NTP transferase domain-containing protein	4827.59	5349.21	4227.21	4227.21	0.267739	0.0147277	0.0666896
MYY_0974	DNA-protecting protein DprA	149.35	150.926	152.993	152.993	-0.0270182	0.914662	0.964907
MYY_0976	TIGR00341 family protein	527.985	542.121	564.816	564.816	-0.0778111	0.613535	0.81847
MYY_0977	type I DNA topoisomerase	1993.09	2112.1	2407.02	2407.02	-0.22949	0.0417216	0.150714
MYY_0978	YbaN family protein	553.227	600.236	436.973	436.973	0.40113	0.0129567	0.0602254
MYY_0979	copper homeostasis protein CutC	992.864	1058.22	758.677	758.677	0.435305	0.00138246	0.00903985
MYY_0980	MmcQ/YjbR family DNA-binding protein	156.713	150.059	149.849	149.849	0.033033	0.895942	0.961525
MYY_02755	2-isopropylmalate synthase	161.971	141.385	118.412	118.412	0.355436	0.188625	0.409881
MYY_02760	DNA topoisomerase I	109.383	114.496	93.2627	93.2627	0.263992	0.379779	0.636278
MYY_0983	3-isopropylmalate dehydrogenase	217.715	215.981	182.334	182.334	0.249996	0.265794	0.51426
MYY_02765	DUF1294 domain-containing protein	105.176	114.496	90.119	90.119	0.286632	0.347729	0.603752
MYY_0985	3-isopropylmalate dehydratase small subunit	151.454	143.12	117.364	117.364	0.326872	0.224136	0.456555
MYY_0989	McrB family protein	355.496	325.272	338.47	338.47	0.00706693	0.969498	0.989513
MYY_0990	McrC family protein	238.75	228.124	211.675	211.675	0.14059	0.513656	0.751777
MYY_0991	GMP reductase	620.54	663.556	405.536	405.536	0.663446	3.14e-05	0.000333066
MYY_0992	ribonuclease III	97.8139	132.711	92.2148	92.2148	0.325552	0.305797	0.560689
MYY_0993	chromosome segregation protein SMC	1844.79	1841.48	1816	1816	0.021383	0.850904	0.937404
MYY_0994	Cof-type HAD-IIB family hydrolase	811.961	880.404	811.071	811.071	0.0618224	0.658165	0.839916
MYY_0995	Cof-type HAD-IIB family hydrolase	1009.69	1029.6	891.759	891.759	0.193495	0.140548	0.344057
MYY_0996	signal recognition particle-docking protein FtsY	1847.95	1904.79	1790.85	1790.85	0.0674689	0.555448	0.778677
MYY_0997	glucose-6-phosphate dehydrogenase	7900.84	7499.48	6746.35	6746.35	0.190687	0.0566596	0.189422
MYY_0998	amino acid ABC transporter ATP-binding protein	3949.37	5096.8	2433.21	2433.21	0.894827	3.97e-10	1.23e-08
MYY_0999	ABC transporter substrate-binding protein/permease	8918.95	11751.4	5322.26	5322.26	0.957634	2.13e-11	8.75e-10
MYY_1000	CPBP family intramembrane metalloprotease	255.578	288.842	179.19	179.19	0.604585	0.00587327	0.031471
MYY_1001	excinuclease ABC subunit B	1778.53	1650.65	1569.75	1569.75	0.12691	0.290643	0.54304
MYY_1002	GNAT family N-acetyltransferase	783.563	798.869	784.874	784.874	0.011789	0.931997	0.974425
MYY_02780	GNAT family N-acetyltransferase	939.224	935.917	882.328	882.328	0.0875817	0.509224	0.750033
MYY_1004	8-oxo-dGTP diphosphatase	1377.81	1483.24	1269	1269	0.173316	0.163914	0.377765
MYY_1005	transcription repressor NadR	1042.3	1191.8	931.579	931.579	0.262806	0.0592387	0.194009
MYY_1006	ECF transporter S component	420.705	515.231	399.248	399.248	0.230937	0.206984	0.430504
MYY_1007	ECF transporter S component	1331.53	1330.58	1327.68	1327.68	0.00365445	0.975936	0.99022
MYY_1008	phosphopantothenoylcysteine decarboxylase	1067.54	968.011	1039.51	1039.51	-0.0312296	0.81613	0.921678
MYY_1009	phosphopantothenate--cysteine ligase	660.507	605.44	664.366	664.366	-0.0706839	0.63698	0.829947
MYY_1010	formate--tetrahydrofolate ligase	1145.37	1362.67	1337.12	1337.12	-0.091577	0.511232	0.750508
MYY_1011	A/G-specific adenine glycosylase	1423.03	1237.77	1515.26	1515.26	-0.188536	0.151985	0.360301
MYY_1012	response regulator transcription factor	2494.78	2165.01	2679.47	2679.47	-0.202241	0.0987692	0.267217
MYY_1013	cell wall metabolism sensor histidine kinase VicK	4743.45	4493.1	5071.82	5071.82	-0.135302	0.189022	0.409881
MYY_1014	MBL fold metallo-hydrolase	2095.11	2289.05	2303.27	2303.27	-0.0709699	0.540399	0.768187
MYY_1015	hypothetical protein	116.746	142.252	125.747	125.747	0.0451092	0.872314	0.951212
MYY_1016	type II toxin-antitoxin system RelE/ParE family toxin	151.454	198.633	156.136	156.136	0.168073	0.520268	0.758004
MYY_1017	ion transporter	263.992	232.461	309.129	309.129	-0.318278	0.114128	0.295903
MYY_1019	L-lactate dehydrogenase	14188.3	13902.6	13656.2	13656.2	0.0405242	0.669086	0.846821
MYY_1020	DNA gyrase subunit A	8985.21	9322.74	9575.67	9575.67	-0.0649168	0.504818	0.748944
MYY_1021	sortase SrtA	4503.65	5023.07	4821.37	4821.37	-0.0172036	0.876312	0.952724
MYY_1022	formate/nitrite transporter family protein	193.524	253.279	212.723	212.723	0.0736462	0.755746	0.900149
MYY_02785	O-acetylhomoserine aminocarboxypropyltransferase/cysteine synthase	108.332	111.894	141.466	141.466	-0.360944	0.187946	0.409311
MYY_1025	DUF2130 domain-containing protein, DimA	479.604	643.606	567.96	567.96	-0.0141544	0.939419	0.975971
MYY_1026	tRNA pseudouridine(55) synthase TruB	678.387	800.604	687.42	687.42	0.10664	0.492784	0.739751
MYY_02795	bacteriocin immunity protein	1025.47	944.591	996.549	996.549	-0.017421	0.896417	0.961525
MYY_1027	uridine kinase	335.512	497.884	410.775	410.775	0.0233567	0.915092	0.964907
MYY_1028	exodeoxyribonuclease VII large subunit	502.742	308.792	425.446	425.446	-0.0712148	0.764772	0.90482
MYY_1029	exodeoxyribonuclease VII small subunit	130.419	45.9718	92.2148	92.2148	-0.0714553	0.876664	0.952724
MYY_1030	polyprenyl synthetase family protein	538.502	362.57	495.655	495.655	-0.140336	0.510486	0.750033
MYY_1031	TlyA family RNA methyltransferase	606.867	479.668	588.917	588.917	-0.118347	0.499698	0.745488
MYY_1032	arginine repressor	511.157	299.251	425.446	425.446	-0.0732409	0.767932	0.904907
MYY_1033	DNA repair protein RecN	2187.67	1274.2	1725.88	1725.88	0.00328726	0.987722	0.994943
MYY_1034	serine/threonine protein phosphatase	1151.68	658.351	883.376	883.376	0.0333241	0.884506	0.958546
MYY_1035	elongation factor 4	2359.1	1654.12	2089.5	2089.5	-0.0592415	0.727232	0.878659
MYY_1041	aldose 1-epimerase	14.7247	15.6131	25.1495	25.1495	-0.728223	0.263784	0.512003
MYY_1042	galactose-6-phosphate isomerase subunit LacA	139.884	144.855	231.585	231.585	-0.701298	0.00252956	0.015201
MYY_1043	galactose-6-phosphate isomerase subunit LacB	180.903	195.163	294.459	294.459	-0.645861	0.00212752	0.0132131
MYY_1044	tagatose-6-phosphate kinase	316.581	278.433	456.883	456.883	-0.620662	0.000627932	0.00448623
MYY_1045	tagatose-bisphosphate aldolase	404.929	328.742	582.63	582.63	-0.669851	0.000173811	0.00151027
MYY_1046	transcription antiterminator	94.6586	86.7393	137.274	137.274	-0.599449	0.0377723	0.137998
MYY_1047	PTS lactose/cellobiose transporter subunit IIA	33.6564	40.7675	80.688	80.688	-1.11248	0.00525018	0.0283686
MYY_1048	PTS transporter subunit EIIC	106.228	124.037	327.991	327.991	-1.5071	3.08e-11	1.16e-09
MYY_1049	6-phospho-beta-galactosidase	31.5529	44.237	198.052	198.052	-2.37597	1.08e-13	5.77e-12
MYY_1050	DUF3884 family protein	28.3976	12.1435	55.5385	55.5385	-1.47075	0.00766806	0.039656
MYY_1051	DeoR/GlpR transcriptional regulator	1113.82	1206.54	1017.51	1017.51	0.189873	0.146887	0.352846
MYY_1052	class 1b ribonucleoside-diphosphate reductase subunit beta	5862.52	5060.37	6638.42	6638.42	-0.281834	0.0150023	0.0674579
MYY_1053	class 1b ribonucleoside-diphosphate reductase subunit alpha	9977.02	9685.31	11263.8	11263.8	-0.196309	0.0415376	0.15033
MYY_1054	glutaredoxin-like protein NrdH	2119.3	1748.66	2447.88	2447.88	-0.340726	0.0108057	0.0524158
MYY_1055	phosphocarrier protein HPr	13346.9	14519.3	13960.1	13960.1	-0.00271057	0.978673	0.990482
MYY_1056	phosphoenolpyruvate--protein phosphotransferase	22819	25329.6	21239.8	21239.8	0.180781	0.081142	0.240435
MYY_1057	pneumococcal-type histidine triad protein	925.551	984.491	804.784	804.784	0.247421	0.0692965	0.218063
MYY_1058	pneumococcal histidine triad protein PhtE	1599.73	1698.36	1194.6	1194.6	0.465443	0.000140198	0.0012569
MYY_02805	hypothetical protein	12.6212	19.0826	12.5747	12.5747	0.340158	0.663188	NA
MYY_1062	hypothetical protein	36.8117	35.5631	24.1016	24.1016	0.585869	0.27472	0.524687
MYY_1063	peptidase T	1254.75	1334.92	1339.21	1339.21	-0.048183	0.697514	0.862938
MYY_1065	PI-2 pilus tip adhesin PitA	3883.11	3501.67	4887.39	4887.39	-0.404826	0.00024625	0.00206529
MYY_1066	PI-2 pilus system signal peptidase SipA	1692.29	1409.51	2132.47	2132.47	-0.460315	0.000609359	0.00438602
MYY_1067	PI-2 pilus major pilin PitB	3451.88	3152.11	4972.27	4972.27	-0.590884	5.72e-08	1.19e-06
MYY_1068	PI-2 pilus system class B sortase SrtG1	2671.48	2760.91	3393.09	3393.09	-0.320864	0.00252692	0.015201
MYY_1069	class B sortase	1749.08	1713.97	1938.61	1938.61	-0.163102	0.152553	0.361074
MYY_1070	ferrochelatase	307.115	353.896	422.302	422.302	-0.351851	0.0540682	0.185149
MYY_1071	large conductance mechanosensitive channel protein MscL	1030.73	1272.47	1136.97	1136.97	0.0195837	0.895471	0.961525
MYY_1072	GtrA family protein	35.7599	22.5522	29.3411	29.3411	-0.0160264	0.977276	0.99022
MYY_1073	QueT transporter family protein	612.126	856.117	424.398	424.398	0.792286	5.2e-05	0.000524778
MYY_1074	aspartate-semialdehyde dehydrogenase	734.13	902.089	498.798	498.798	0.715137	1.7e-05	0.000189976
MYY_1075	4-hydroxy-tetrahydrodipicolinate synthase	502.742	642.738	361.524	361.524	0.665529	0.0003868	0.00304545
MYY_1076	tRNA uridine-5-carboxymethylaminomethyl(34) synthesis GTPase MnmE	1102.25	1249.91	1109.72	1109.72	0.0846053	0.530658	0.764313
MYY_1077	4-oxalocrotonate tautomerase	118.849	180.418	114.221	114.221	0.393771	0.198873	0.419764
MYY_1078	thymidine kinase	574.262	652.28	561.672	561.672	0.127955	0.418935	0.672878
MYY_1079	peptide chain release factor 1	1229.51	1271.6	1346.55	1346.55	-0.106448	0.385012	0.641908
MYY_1080	peptide chain release factor N(5)-glutamine methyltransferase	2455.87	2279.51	2223.63	2223.63	0.0902213	0.428505	0.681439
MYY_1081	threonylcarbamoyl-AMP synthase	4201.79	4056.8	3480.06	3480.06	0.246672	0.0174922	0.0758258
MYY_1082	GNAT family N-acetyltransferase	2441.14	2336.76	1830.67	1830.67	0.383799	0.000660055	0.00468105
MYY_1083	serine hydroxymethyltransferase	5016.91	4957.15	4129.76	4129.76	0.272091	0.00705422	0.0368769
MYY_1084	nucleoid-associated protein	2740.89	2832.04	2092.65	2092.65	0.413244	0.000162764	0.00143366
MYY_1085	cell wall hydrolase Pmp23	540.606	568.142	526.044	526.044	0.0761934	0.624884	0.823796
MYY_1086	DUF1002 domain-containing protein	59744.3	60609.1	56902.8	56902.8	0.0807083	0.380646	0.636278
MYY_1087	23S rRNA (uracil(1939)-C(5))-methyltransferase RlmD	3206.82	3364.62	3245.33	3245.33	0.0180221	0.865555	0.947054
MYY_02820	hypothetical protein	413.343	497.016	427.541	427.541	0.0921279	0.607159	0.813905
MYY_02825	helix-turn-helix transcriptional regulator	26.2941	52.0436	37.7242	37.7242	0.0626238	0.905336	0.964651
MYY_1089	iron-siderophore ABC transporter substrate-binding protein	1725.94	1833.67	1901.93	1901.93	-0.0953975	0.412326	0.670073
MYY_1090	iron ABC transporter permease	807.754	876.067	734.575	734.575	0.197431	0.163488	0.377686
MYY_1091	iron ABC transporter permease	683.646	784.123	651.791	651.791	0.172264	0.259302	0.505757
MYY_1092	ABC transporter ATP-binding protein	884.532	928.11	796.401	796.401	0.186928	0.170745	0.386638
MYY_1101	recombinase family protein	108.332	111.894	163.472	163.472	-0.569502	0.0315628	0.120088
MYY_1102	hypothetical protein	46.2776	52.911	55.5385	55.5385	-0.161117	0.695029	0.862538
MYY_1103	hypothetical protein	28.3976	69.3914	54.4906	54.4906	-0.147082	0.770285	0.904907
MYY_1104	ATP-grasp domain-containing protein	92.5551	123.17	121.556	121.556	-0.168453	0.57653	0.793892
MYY_1105	ADP-ribosylglycohydrolase family protein	102.021	117.965	152.993	152.993	-0.473678	0.0832263	0.242358
MYY_1106	diacylglycerol kinase family lipid kinase	805.65	755.499	990.262	990.262	-0.343883	0.0114703	0.0551776
MYY_02835	alpha-glycosidase	423.86	368.642	478.888	478.888	-0.274875	0.113807	0.295469
MYY_02845	hypothetical protein	126.212	107.557	165.568	165.568	-0.504939	0.0580249	0.191399
MYY_1110	GNAT family N-acetyltransferase	115.694	110.159	168.711	168.711	-0.58002	0.0267803	0.106178
MYY_1112	aminoglycoside phosphotransferase	89.3998	79.8002	100.598	100.598	-0.251711	0.426397	0.679768
MYY_1114	FtsW/RodA/SpoVE family cell cycle protein	2041.47	1874.44	1525.74	1525.74	0.359418	0.00280195	0.016682
MYY_1115	phosphoenolpyruvate carboxylase	8995.72	7798.73	6450.85	6450.85	0.380244	0.000866	0.0059875
MYY_1116	ABC transporter substrate-binding protein	237.698	198.633	151.945	151.945	0.51984	0.0316346	0.120124
MYY_1117	ABC transporter permease	196.68	185.622	127.843	127.843	0.579622	0.0199753	0.0848731
MYY_1118	ABC transporter ATP-binding protein	176.696	169.142	120.508	120.508	0.520411	0.0433062	0.155564
MYY_1119	DNA primase	2900.76	3017.66	3512.55	3512.55	-0.247141	0.0196232	0.0835609
MYY_1120	RNA polymerase sigma factor RpoD	4146.05	3996.08	5064.48	5064.48	-0.315128	0.00202271	0.0126272
MYY_1121	metal-sulfur cluster assembly factor	1799.57	1972.45	2288.6	2288.6	-0.278647	0.017712	0.0762645
MYY_1122	alpha-galactosylglucosyldiacylglycerol synthase	2197.13	2258.69	2225.73	2225.73	0.00155348	0.988802	0.994992
MYY_1123	glycosyltransferase family 4 protein	2435.88	2680.24	2654.32	2654.32	-0.0528972	0.644671	0.833392
MYY_1124	PspC domain-containing protein	351.289	492.679	465.266	465.266	-0.138245	0.498834	0.745353
MYY_1125	DUF4044 domain-containing protein	290.286	366.907	354.189	354.189	-0.105755	0.597433	0.80876
MYY_1126	GTPase ObgE	2220.27	2349.77	2043.4	2043.4	0.161507	0.153478	0.361929
MYY_1127	hypothetical protein	613.178	693.047	531.283	531.283	0.298914	0.0579394	0.191399
MYY_1130	UDP-N-acetylglucosamine 1-carboxyvinyltransferase	3043.8	3344.67	2957.16	2957.16	0.111581	0.321193	0.576497
MYY_1131	GNAT family N-acetyltransferase	1692.29	1894.39	1654.63	1654.63	0.11671	0.346131	0.60315
MYY_1132	CBS domain-containing protein	3828.42	3712.44	3658.2	3658.2	0.0434877	0.675148	0.850105
MYY_1133	methionyl aminopeptidase	3267.83	3584.94	3362.7	3362.7	0.0273699	0.805423	0.920416
MYY_1136	DNA helicase PcrA	2869.21	3004.65	3098.63	3098.63	-0.0771323	0.472103	0.722767
MYY_1137	DNA repair protein RadC	333.409	330.477	210.627	210.627	0.656146	0.00101378	0.00681386
MYY_1138	gamma-glutamyl-gamma-aminobutyrate hydrolase family protein	821.427	815.349	563.768	563.768	0.537621	0.000186046	0.00160197
MYY_1139	redox-sensing transcriptional repressor Rex	862.445	880.404	711.521	711.521	0.292644	0.0342061	0.127875
MYY_1140	DUF4649 family protein	1714.37	1462.42	1603.28	1603.28	-0.0142421	0.914506	0.964907
MYY_1141	DUF1831 domain-containing protein	2583.13	2236.14	2451.03	2451.03	-0.0251176	0.838734	0.932692
MYY_1142	cysteine desulfurase	3011.2	2549.27	2861.8	2861.8	-0.0422432	0.736966	0.885185
MYY_1143	ribose-phosphate diphosphokinase	1499.81	1478.04	1524.69	1524.69	-0.0343406	0.771367	0.904907
MYY_1144	CYTH domain-containing protein	102.021	91.9437	100.598	100.598	-0.0543935	0.859343	0.943912
MYY_1145	GTP pyrophosphokinase family protein	614.229	561.203	677.989	677.989	-0.207069	0.170543	0.386638
MYY_1146	NAD kinase	846.669	913.365	961.968	961.968	-0.12781	0.345794	0.60315
MYY_1147	RluA family pseudouridine synthase	1255.8	1354.87	1273.19	1273.19	0.0364809	0.771813	0.904907
MYY_1148	phosphate acetyltransferase	1873.19	2034.04	2001.48	2001.48	-0.0344987	0.768696	0.904907
MYY_1151	YbaB/EbfC family nucleoid-associated protein	1850.05	2132.05	1518.4	1518.4	0.391583	0.0022824	0.013917
MYY_1152	DUF1275 domain-containing protein	80.9857	111.894	106.885	106.885	-0.143924	0.653718	0.838282
MYY_1153	50S ribosomal protein L21	6740.75	7796.13	6053.69	6053.69	0.264038	0.0218725	0.0917219
MYY_02885	ribosomal-processing cysteine protease Prp	10323	10931.8	9147.08	9147.08	0.216482	0.0288227	0.112549
MYY_1155	50S ribosomal protein L27	6641.88	7791.79	6508.48	6508.48	0.149266	0.205189	0.427489
MYY_1158	bifunctional riboflavin kinase/FAD synthetase	630.006	748.56	773.347	773.347	-0.164592	0.289212	0.542763
MYY_1159	YitT family protein	512.208	506.557	533.379	533.379	-0.0665339	0.67071	0.847125
MYY_1160	DegV family protein	1903.69	2073.07	2226.78	2226.78	-0.162929	0.162067	0.375258
MYY_1161	HU family DNA-binding protein	2707.24	3193.74	2684.71	2684.71	0.13668	0.276595	0.527226
MYY_1162	ABC-F family ATP-binding cassette domain-containing protein	1162.2	1167.51	1222.89	1222.89	-0.0701151	0.572074	0.791139
MYY_1163	MutR family transcriptional regulator	900.309	798.869	865.562	865.562	-0.0278338	0.845238	0.934991
MYY_1164	MFS transporter	176.696	163.937	135.179	135.179	0.33237	0.189511	0.410287
MYY_1165	NAD-dependent DNA ligase LigA	1860.57	1855.35	2072.74	2072.74	-0.157834	0.160075	0.371583
MYY_1166	type I pullulanase	4088.2	4155.68	4371.82	4371.82	-0.0848577	0.404247	0.659773
MYY_1167	NADP-dependent glyceraldehyde-3-phosphate dehydrogenase	1474.57	1460.69	1490.11	1490.11	-0.0219918	0.852813	0.938435
MYY_1168	1,4-alpha-glucan branching protein GlgB	1913.16	2832.91	2891.14	2891.14	-0.284177	0.10521	0.279171
MYY_1169	glucose-1-phosphate adenylyltransferase	885.584	1202.21	1740.55	1740.55	-0.736089	6.86e-06	8.76e-05
MYY_1170	glucose-1-phosphate adenylyltransferase subunit GlgD	843.514	1033.07	1674.54	1674.54	-0.834252	6.95e-09	1.65e-07
MYY_1171	glycogen synthase GlgA	693.112	790.195	1521.54	1521.54	-1.03544	2.67e-14	1.56e-12
MYY_1173	glycerate kinase	164.075	171.744	194.909	194.909	-0.214433	0.359668	0.615616
MYY_1174	YueI family protein	362.858	344.355	389.817	389.817	-0.141307	0.42455	0.677944
MYY_1175	phosphopyruvate hydratase	27474.1	28994.3	24494.6	24494.6	0.205013	0.0326141	0.123358
MYY_02900	ISL3 family transposase	88.3481	82.4023	114.221	114.221	-0.421123	0.16726	0.382733
MYY_1180	ATP-dependent nuclease subunit B	1387.27	1344.46	1833.82	1833.82	-0.425261	0.00029348	0.00239883
MYY_1181	helicase-exonuclease AddAB subunit AddA	2055.14	2025.36	2429.02	2429.02	-0.251709	0.0223634	0.0931727
MYY_1182	hypothetical protein	509.053	509.16	633.977	633.977	-0.316461	0.0373051	0.136809
MYY_1183	G5 domain-containing protein	12801	11186.8	14104.7	14104.7	-0.234002	0.0341657	0.127875
MYY_1184	ribosome biogenesis GTPase YlqF	1646.01	1663.66	1668.25	1668.25	-0.0115824	0.92038	0.968298
MYY_1185	ribonuclease HII	1826.91	1765.14	1747.89	1747.89	0.038995	0.735242	0.883665
MYY_1186	ClC family H(+)/Cl(-) exchange transporter	3214.19	2981.23	3067.19	3067.19	0.0140042	0.898625	0.962233
MYY_1187	tyrosine recombinase XerS	779.356	856.984	1128.58	1128.58	-0.463181	0.000639006	0.0045485
MYY_1188	lipoate--protein ligase	1362.03	1500.59	1228.13	1228.13	0.221452	0.0823052	0.241287
MYY_1189	dihydrolipoyl dehydrogenase	2625.2	2537.12	2132.47	2132.47	0.275344	0.0124269	0.0583249
MYY_1190	dihydrolipoamide acetyltransferase	1279.99	1204.81	1018.55	1018.55	0.286191	0.0255661	0.10253
MYY_1191	alpha-ketoacid dehydrogenase subunit beta	1087.52	1109.4	826.79	826.79	0.410038	0.00178571	0.011331
MYY_1192	thiamine pyrophosphate-dependent dehydrogenase E1 component subunit alpha	906.619	897.752	782.778	782.778	0.204737	0.130989	0.327503
MYY_1193	sodium-coupled multidrug efflux MATE transporter PdrM	1611.3	1753	1789.81	1789.81	-0.0890143	0.458033	0.710246
MYY_02905	hypothetical protein	671.024	629.727	595.205	595.205	0.127278	0.395882	0.651584
MYY_1194	dihydroorotase	1971	1692.28	1820.19	1820.19	0.00835346	0.948429	0.977859
MYY_1195	8-oxo-dGTP diphosphatase	824.582	732.08	919.005	919.005	-0.240721	0.0918224	0.25509
MYY_1196	uracil-DNA glycosylase	540.606	546.458	563.768	563.768	-0.0526203	0.731683	0.881268
MYY_1197	hypothetical protein	232.44	220.318	238.92	238.92	-0.0785258	0.710469	0.870493
MYY_1198	noncanonical pyrimidine nucleotidase, YjjG family	230.336	261.953	318.56	318.56	-0.370299	0.0649456	0.206422
MYY_1199	PTS-dependent dihydroxyacetone kinase phosphotransferase subunit DhaM	11.5694	10.4087	10.479	10.479	0.0668116	0.939333	NA
MYY_1200	pneumococcal histidine triad protein PhtB	1330.48	1242.97	943.106	943.106	0.447766	0.000537873	0.00394508
MYY_1201	zinc-binding lipoprotein AdcAII	559.538	516.966	448.499	448.499	0.262386	0.106119	0.280416
MYY_1202	amino acid permease	736.234	699.986	674.845	674.845	0.0891763	0.5366	0.766951
MYY_1203	thiol-disulfide oxidoreductase-associated lipoprotein SdbB	1248.44	1046.94	1536.22	1536.22	-0.421734	0.0023881	0.0144409
MYY_1204	thiol-disulfide oxidoreductase-associated membrane protein CcdA2	854.031	759.836	1228.13	1228.13	-0.606996	9.2e-06	0.000110549
MYY_1205	hypothetical protein	249.268	198.633	275.597	275.597	-0.302242	0.169665	0.386638
MYY_1206	hypothetical protein	126.212	135.313	157.184	157.184	-0.264425	0.307431	0.562652
MYY_1211	glycerophosphodiester phosphodiesterase	1676.51	1561.31	1456.58	1456.58	0.152023	0.209659	0.434406
MYY_1212	3'-5' exonuclease	574.262	532.579	558.528	558.528	-0.0140346	0.928256	0.972099
MYY_1213	chromosome segregation protein RocS	2988.06	2871.07	2954.02	2954.02	-0.0121575	0.909667	0.964907
MYY_1214	5'-methylthioadenosine/adenosylhomocysteine nucleosidase	2880.78	2789.54	2792.64	2792.64	0.0216607	0.840001	0.933389
MYY_1215	hypothetical protein	1449.33	1351.4	1324.54	1324.54	0.0798555	0.519075	0.757232
MYY_1216	NUDIX hydrolase	2810.31	2336.76	2374.53	2374.53	0.115527	0.377476	0.634832
MYY_1217	bifunctional UDP-N-acetylglucosamine diphosphorylase/glucosamine-1-phosphate N-acetyltransferase GlmU	3671.7	3237.98	3514.64	3514.64	-0.025133	0.828571	0.926577
MYY_1218	glycoside hydrolase family 25 protein	392.307	422.42	398.2	398.2	0.0336686	0.845806	0.934991
MYY_1219	DUF368 domain-containing protein	615.281	541.253	646.552	646.552	-0.162283	0.299285	0.552755
MYY_1220	aminoacyl-tRNA deacylase	505.898	455.381	528.139	528.139	-0.137103	0.40035	0.656117
MYY_1221	histidine phosphatase family protein	569.004	619.319	624.546	624.546	-0.0711018	0.64065	0.832198
MYY_02925	IS3 family transposase	215.611	229.859	238.92	238.92	-0.100319	0.636983	0.829947
MYY_1224	peptidylprolyl isomerase PrsA	31016.5	32762.3	32058.3	32058.3	-0.00759454	0.936782	0.97585
MYY_1225	O-methyltransferase	1882.65	1727.85	1811.81	1811.81	-0.00569712	0.961931	0.985954
MYY_1226	oligoendopeptidase F	3910.45	3374.16	4090.99	4090.99	-0.167991	0.158178	0.369963
MYY_1227	competence protein CoiA	25.2423	33.8283	23.0537	23.0537	0.361649	0.532583	0.764968
MYY_1228	SAM-dependent methyltransferase TehB	1309.44	1402.57	1206.13	1206.13	0.169435	0.176461	0.393783
MYY_1229	SsrA-binding protein SmpB	885.584	1012.25	861.37	861.37	0.14061	0.324899	0.579768
MYY_1230	ribonuclease R	2847.12	2556.21	2400.73	2400.73	0.169969	0.145776	0.351941
MYY_1231	preprotein translocase subunit SecG	443.844	392.062	299.698	299.698	0.478583	0.00966196	0.0482848
MYY_02930	50S ribosomal protein L33	324.995	355.631	206.435	206.435	0.72212	0.000355269	0.00283187
MYY_1232	multidrug efflux MFS transporter	1715.42	1504.93	1318.25	1318.25	0.287918	0.026806	0.106178
MYY_1233	dephospho-CoA kinase	1441.97	1147.56	1215.56	1215.56	0.0899894	0.550071	0.775969
MYY_1234	DNA-formamidopyrimidine glycosylase	1651.27	1431.2	1558.22	1558.22	-0.0165707	0.898979	0.962233
MYY_1235	GTPase Era	1681.77	1571.72	1703.88	1703.88	-0.0672441	0.57213	0.791139
MYY_1236	diacylglycerol kinase	755.165	720.804	833.077	833.077	-0.175309	0.208069	0.432039
MYY_1237	rRNA maturation RNase YbeY	1055.97	883.006	1193.55	1193.55	-0.301184	0.0370352	0.136338
MYY_1238	Rqc2 family fibronectin-binding protein PavA	1507.18	1281.14	2083.22	2083.22	-0.580341	1.01e-05	0.000120001
MYY_1239	endo-beta-N-acetylglucosaminidase	4844.42	5562.59	12660.7	12660.7	-1.28251	3.35e-30	6.46e-28
MYY_1240	dihydroorotate dehydrogenase	615.281	590.695	1723.79	1723.79	-1.51592	2.82e-32	7.76e-30
MYY_1241	dihydroorotate dehydrogenase electron transfer subunit	570.055	466.657	1424.09	1424.09	-1.46026	3.68e-22	3.73e-20
MYY_1242	VOC family protein	1453.54	1817.19	1131.73	1131.73	0.531954	0.000330793	0.0026811
MYY_1243	50S ribosomal protein L20	3632.79	5356.15	2983.36	2983.36	0.591613	0.000594508	0.0043113
MYY_1244	50S ribosomal protein L35	3437.16	4496.57	2772.73	2772.73	0.51713	0.000397626	0.00311797
MYY_1245	translation initiation factor IF-3	3939.9	4807.09	2964.5	2964.5	0.561373	1.62e-05	0.000181186
MYY_1246	membrane protein	361.806	444.973	499.846	499.846	-0.307169	0.0891769	0.251494
MYY_1247	ABC transporter ATP-binding protein	278.717	412.879	381.434	381.434	-0.138432	0.537344	0.767236
MYY_1248	DNA internalization-related competence protein ComEC/Rec2	51.5364	57.2479	47.1553	47.1553	0.207553	0.618879	0.823796
MYY_1249	ComEA family DNA-binding protein	39.967	47.7066	36.6764	36.6764	0.259908	0.579005	0.795514
MYY_1250	GNAT family N-acetyltransferase	255.578	306.19	217.962	217.962	0.367858	0.0883922	0.250748
MYY_1251	alanine dehydrogenase	288.183	280.168	241.016	241.016	0.237305	0.238279	0.476311
MYY_1253	hypothetical protein	282.924	243.737	216.914	216.914	0.278016	0.196889	0.417821
MYY_1254	TfoX/Sxy family protein	1516.64	1524.01	1584.42	1584.42	-0.0595411	0.611859	0.817932
MYY_1255	GNAT family N-acetyltransferase	1934.19	1959.44	1850.58	1850.58	0.0732083	0.517655	0.755909
MYY_1257	PhoH family protein	2198.18	2237.01	2295.94	2295.94	-0.0499985	0.649701	0.836073
MYY_1258	YozE family protein	621.592	684.373	632.929	632.929	0.0459002	0.761207	0.90385
MYY_1259	RNA-binding virulence regulatory protein CvfB	1575.54	1418.19	1456.58	1456.58	0.0387466	0.758356	0.901336
MYY_1260	ribosome recycling factor	2764.03	2542.33	2488.75	2488.75	0.0919589	0.417222	0.671953
MYY_1261	UMP kinase	3217.34	2627.33	2921.53	2921.53	-0.000147705	0.999112	0.99963
MYY_1262	methylenetetrahydrofolate--tRNA-(uracil(54)-C(5))-methyltransferase (FADH(2)-oxidizing) TrmFO	202.99	142.252	141.466	141.466	0.283428	0.309807	0.565927
MYY_1263	16S rRNA (cytidine(1402)-2'-O)-methyltransferase	1031.78	1066.89	1015.41	1015.41	0.0476795	0.71204	0.870493
MYY_1264	DNA replication initiation control protein YabA	439.637	435.431	412.871	412.871	0.0835947	0.618203	0.823558
MYY_1265	DNA polymerase III subunit delta'	821.427	686.975	764.964	764.964	-0.0218099	0.888195	0.959355
MYY_1266	dTMP kinase	535.347	403.338	475.745	475.745	-0.0218192	0.909376	0.964907
MYY_1267	pyrroline-5-carboxylate reductase	753.062	778.919	571.103	571.103	0.423871	0.00361652	0.0206606
MYY_1268	glutamate-5-semialdehyde dehydrogenase	1023.36	939.387	825.742	825.742	0.248464	0.0703979	0.219028
MYY_1269	glutamate 5-kinase	495.38	537.784	448.499	448.499	0.204726	0.211055	0.435941
MYY_1270	phosphorylcholine esterase CbpE	2528.44	2982.96	2600.88	2600.88	0.0839427	0.505896	0.748944
MYY_1271	RluA family pseudouridine synthase	1176.92	1405.18	1254.33	1254.33	0.0425889	0.761877	0.90385
MYY_1272	signal peptidase II	735.182	924.641	872.897	872.897	-0.0713693	0.655817	0.838907
MYY_1273	LysR family transcriptional regulator	1122.23	1336.65	1191.46	1191.46	0.0462635	0.7433	0.891682
MYY_1274	helix-turn-helix transcriptional regulator	124.108	199.5	118.412	118.412	0.454685	0.14292	0.347657
MYY_1275	CPBP family intramembrane metalloprotease	155.661	122.302	115.269	115.269	0.266882	0.350823	0.608029
MYY_02940	SP_0924 family bacteriocin-like peptide	90.4516	79.8002	55.5385	55.5385	0.614454	0.0894933	0.251824
MYY_1276	Cof-type HAD-IIB family hydrolase	575.314	616.716	683.228	683.228	-0.196295	0.187791	0.409311
MYY_1277	N-carbamoylputrescine amidase	1049.66	1163.17	1174.69	1174.69	-0.0856487	0.516075	0.754372
MYY_1278	agmatine deiminase	1042.3	1199.6	1193.55	1193.55	-0.0896122	0.511951	0.750973
MYY_1279	carboxynorspermidine decarboxylase	832.996	818.819	887.568	887.568	-0.104035	0.440822	0.692514
MYY_1280	saccharopine dehydrogenase family protein	563.745	491.812	573.199	573.199	-0.120467	0.457313	0.709706
MYY_1281	polyamine aminopropyltransferase	97.8139	114.496	92.2148	92.2148	0.205286	0.507424	0.749678
MYY_1283	IS110 family transposase	172.489	165.672	180.238	180.238	-0.0927792	0.696261	0.862938
MYY_1285	aminotransferase class I/II-fold pyridoxal phosphate-dependent enzyme	221.922	221.185	315.417	315.417	-0.509654	0.010637	0.0520779
MYY_1286	IS30 family transposase	24.1905	32.9609	30.389	30.389	-0.0838225	0.878489	0.953633
MYY_02945	VIT1/CCC1 transporter family protein	34.7082	34.6957	47.1553	47.1553	-0.442411	0.33714	0.592298
MYY_1288	ABC transporter permease	779.356	716.467	960.92	960.92	-0.362349	0.00907754	0.0460805
MYY_1289	ABC transporter ATP-binding protein	227.181	239.4	293.411	293.411	-0.33004	0.101511	0.272131
MYY_02950	hypothetical protein	77.8304	98.0154	102.694	102.694	-0.220544	0.490534	0.737495
MYY_1290	PspC domain-containing protein	12102.6	14824.6	10593.2	10593.2	0.346064	0.00564938	0.0303556
MYY_02960	SprT family protein	1247.39	1123.27	1025.89	1025.89	0.207717	0.118914	0.305034
MYY_1291	RNA-binding transcriptional accessory protein	3074.3	3025.47	2709.86	2709.86	0.170472	0.108854	0.286076
MYY_1293	permease	4089.25	3589.27	4558.35	4558.35	-0.248035	0.0312825	0.119779
MYY_1294	TIGR03943 family protein	3275.19	2740.96	3333.36	3333.36	-0.148644	0.241004	0.480068
MYY_1295	alpha/beta hydrolase	64.1575	63.3197	78.5922	78.5922	-0.302443	0.393797	0.650438
MYY_1296	hypothetical protein	22.087	22.5522	37.7242	37.7242	-0.756757	0.159456	0.371486
MYY_1297	transposase family protein	45.2258	29.4914	41.9158	41.9158	-0.172603	0.724075	0.87839
MYY_1298	DUF4300 family protein	73.6234	46.8392	79.6401	79.6401	-0.409665	0.291713	0.543686
MYY_1300	pyruvate kinase	16041.5	15995.6	13427.7	13427.7	0.254523	0.00688609	0.0360958
MYY_1301	6-phosphofructokinase	6130.72	7188.09	5570.61	5570.61	0.257793	0.029359	0.113494
MYY_1302	DNA polymerase III subunit alpha	2521.07	2629.07	3337.55	3337.55	-0.373981	0.000488819	0.00369055
MYY_1303	Xaa-Pro dipeptidyl-peptidase	5932.99	5564.33	5271.96	5271.96	0.124739	0.226361	0.458491
MYY_1304	arginine repressor	2018.33	2120.78	1856.87	1856.87	0.156701	0.170403	0.386638
MYY_1306	DEAD/DEAH box helicase family protein	3862.07	3534.63	4203.11	4203.11	-0.184855	0.0898158	0.251824
MYY_1307	restriction endonuclease subunit S	68.3646	77.198	78.5922	78.5922	-0.108903	0.753584	0.89919
MYY_1308	tyrosine-type recombinase/integrase	43.1223	67.6567	41.9158	41.9158	0.407686	0.368553	0.625276
MYY_1309	type II toxin-antitoxin system death-on-curing family toxin	1224.25	1296.75	1362.26	1362.26	-0.111596	0.367069	0.623856
MYY_1310	AbrB family transcriptional regulator	963.414	945.458	1096.1	1096.1	-0.199821	0.121129	0.309509
MYY_1311	restriction endonuclease subunit S	760.424	745.958	930.531	930.531	-0.305229	0.0245218	0.0995843
MYY_1312	SAM-dependent DNA methyltransferase	469.086	471.862	662.27	662.27	-0.493232	0.00123244	0.00819788
MYY_1314	ATP-grasp domain-containing protein	163.023	160.468	99.5501	99.5501	0.700034	0.00993646	0.049366
MYY_1317	alpha/beta hydrolase	137.781	142.252	78.5922	78.5922	0.833533	0.00475364	0.0261247
MYY_1318	tRNA 4-thiouridine(8) synthase ThiI	1817.45	1841.48	1676.63	1676.63	0.125927	0.272666	0.522316
MYY_1319	cysteine desulfurase	1325.22	1321.91	1238.61	1238.61	0.0956847	0.43347	0.685011
MYY_1320	hypothetical protein	2750.36	2922.25	3455.96	3455.96	-0.284823	0.00837805	0.0429821
MYY_1321	DNA translocase FtsK	4374.28	4532.13	4363.44	4363.44	0.0294839	0.773219	0.904907
MYY_1322	PTS sugar transporter subunit IIA	1569.23	2235.27	1988.91	1988.91	-0.0633877	0.709417	0.870493
MYY_1323	1-phosphofructokinase	502.742	782.388	681.132	681.132	-0.0819927	0.697866	0.862938
MYY_1324	DeoR/GlpR transcriptional regulator	283.976	470.994	407.631	407.631	-0.1078	0.658506	0.839916
MYY_1325	AI-2E family transporter	1202.16	1242.11	1052.09	1052.09	0.216385	0.0866309	0.247206
MYY_1326	D-alanyl-D-alanine carboxypeptidase	2312.83	2026.23	2038.16	2038.16	0.08956	0.468289	0.718068
MYY_1327	Fe-S cluster assembly protein SufB	11985.9	10367.9	11396.9	11396.9	-0.0282617	0.802379	0.91748
MYY_1328	SUF system NifU family Fe-S cluster assembly protein	4249.12	4166.09	4568.83	4568.83	-0.118887	0.241651	0.480068
MYY_1329	cysteine desulfurase	10071.7	9233.4	9960.25	9960.25	-0.0453911	0.659431	0.839916
MYY_1330	Fe-S cluster assembly protein SufD	10233.6	8395.5	10324.9	10324.9	-0.148758	0.232016	0.467181
MYY_1331	Fe-S cluster assembly ATPase SufC	5822.56	4963.22	6636.32	6636.32	-0.299617	0.0113742	0.0548521
MYY_1332	DUF3272 domain-containing protein	605.815	596.766	440.116	440.116	0.450033	0.0041765	0.0233521
MYY_1333	DNA polymerase III subunit gamma/tau	2354.9	2154.6	1872.59	1872.59	0.267534	0.0228126	0.0946353
MYY_1334	GAF domain-containing protein	310.27	255.881	287.123	287.123	-0.0227048	0.912479	0.964907
MYY_1337	30S ribosomal protein S1	20407.3	18549.2	15097	15097	0.367536	0.000344227	0.00276673
MYY_1338	DUF2969 domain-containing protein	208.249	200.368	203.292	203.292	0.0066647	0.976139	0.99022
MYY_1339	pyroglutamyl-peptidase I	683.646	778.919	565.864	565.864	0.371026	0.01656	0.0730991
MYY_1340	DUF979 domain-containing protein	880.325	1006.18	727.24	727.24	0.37615	0.00987162	0.049205
MYY_1341	DUF969 domain-containing protein	1303.13	1337.52	1003.88	1003.88	0.395479	0.00163256	0.0105325
MYY_1342	peptide ABC transporter substrate-binding protein	1009.69	1040.87	657.031	657.031	0.642216	2.64e-06	3.8e-05
MYY_1343	branched-chain amino acid aminotransferase	1419.88	1574.32	1057.33	1057.33	0.502329	0.000105461	0.000968732
MYY_1344	DNA topoisomerase IV subunit A	2778.76	2515.44	2063.31	2063.31	0.359068	0.00213026	0.0132131
MYY_1346	DNA topoisomerase IV subunit B	1409.36	1170.11	1230.23	1230.23	0.0671616	0.637191	0.829947
MYY_1347	glycerol-3-phosphate 1-O-acyltransferase PlsY	2134.03	2870.2	2037.11	2037.11	0.297298	0.0564417	0.18924
MYY_1348	IS3 family transposase	99.9174	125.772	99.5501	99.5501	0.183897	0.548308	0.774862
MYY_1350	ABC transporter permease	3133.2	3218.03	3109.11	3109.11	0.0306403	0.771568	0.904907
MYY_1351	ABC transporter permease	2252.88	2433.9	2303.27	2303.27	0.0252622	0.824719	0.924719
MYY_1352	ABC transporter ATP-binding protein	1355.72	1414.72	1573.94	1573.94	-0.183969	0.124455	0.315885
MYY_1353	BMP family protein	8132.23	9456.32	10704.3	10704.3	-0.283368	0.0133522	0.0617659
MYY_1354	cytidine deaminase	2136.13	2388.8	2718.24	2718.24	-0.264286	0.0246527	0.0999056
MYY_1355	deoxyribose-phosphate aldolase	1737.51	1868.36	1949.09	1949.09	-0.112042	0.338937	0.594349
MYY_1356	pyrimidine-nucleoside phosphorylase	1463	1801.58	1574.99	1574.99	0.0524328	0.711594	0.870493
MYY_1357	class I SAM-dependent methyltransferase	425.964	593.297	520.804	520.804	-0.02899	0.883008	0.957461
MYY_1358	type I pantothenate kinase	364.962	453.647	403.44	403.44	0.0228993	0.903141	0.963584
MYY_1359	30S ribosomal protein S20	742.544	982.756	632.929	632.929	0.448218	0.0103752	0.0509255
MYY_1360	DNA topology modulation protein	211.404	260.218	163.472	163.472	0.530825	0.0257528	0.102851
MYY_1361	purine-nucleoside phosphorylase	539.554	679.169	640.264	640.264	-0.069581	0.683386	0.855628
MYY_1362	hemolysin	1248.44	1120.67	1364.36	1364.36	-0.204626	0.114466	0.296382
MYY_1365	purine-nucleoside phosphorylase	1467.21	1472.83	1683.97	1683.97	-0.196002	0.0938517	0.258628
MYY_1366	DUF1697 domain-containing protein	1251.6	1449.41	1496.4	1496.4	-0.147141	0.267762	0.515997
MYY_1367	phosphopentomutase	1884.76	1990.67	2147.14	2147.14	-0.14776	0.194636	0.415385
MYY_1368	ribose-5-phosphate isomerase RpiA	442.792	698.251	601.492	601.492	-0.0739792	0.734237	0.883557
MYY_1369	NAD(P)H-hydrate dehydratase	572.159	506.557	658.079	658.079	-0.28828	0.0656372	0.208247
MYY_1370	bifunctional methylenetetrahydrofolate dehydrogenase/methenyltetrahydrofolate cyclohydrolase	355.496	371.244	372.003	372.003	-0.0333475	0.850827	0.937404
MYY_1371	amino acid ABC transporter ATP-binding protein	322.891	289.709	366.764	366.764	-0.261298	0.161756	0.375033
MYY_1372	amino acid ABC transporter permease	210.353	209.042	205.388	205.388	0.0298723	0.892357	0.961525
MYY_1373	YkuJ family protein	372.324	308.792	433.829	433.829	-0.35139	0.059182	0.194009
MYY_1374	ATP-dependent Clp protease ATP-binding subunit	5297.73	4385.54	5799.06	5799.06	-0.260668	0.0372034	0.136696
MYY_03010	NUDIX hydrolase	17.88	31.2261	38.7721	38.7721	-0.649567	0.239718	0.478197
MYY_1377	DUF1827 family protein	1539.78	2094.75	2260.31	2260.31	-0.313835	0.0484889	0.170997
MYY_1379	IS3 family transposase	79.934	140.518	163.472	163.472	-0.562159	0.0819048	0.24124
MYY_1381	IS66 family insertion sequence element accessory protein TnpB	562.693	566.408	625.594	625.594	-0.148053	0.323524	0.579249
MYY_1384	septation ring formation regulator EzrA	5989.79	6147.21	5555.94	5555.94	0.127368	0.200372	0.421963
MYY_1385	DNA topoisomerase (ATP-hydrolyzing) subunit B	5128.39	4952.81	4723.91	4723.91	0.0935204	0.356225	0.613136
MYY_1386	HAD family hydrolase	760.424	820.554	750.293	750.293	0.0759567	0.592758	0.804666
MYY_1387	DJ-1/PfpI family protein	638.42	698.251	623.498	623.498	0.101017	0.501478	0.746413
MYY_1388	FtsW/RodA/SpoVE family cell cycle protein	1315.75	1386.96	1215.56	1215.56	0.153144	0.216863	0.444557
MYY_1389	bifunctional DnaQ family exonuclease/ATP-dependent helicase	1778.53	1642.84	1802.38	1802.38	-0.0757814	0.52481	0.760238
MYY_1390	U32 family peptidase	2335.96	2477.27	1914.51	1914.51	0.330302	0.00359793	0.020656
MYY_1391	DUF3270 domain-containing protein	2667.27	2908.37	3776.62	3776.62	-0.437608	7.6e-05	0.000722471
MYY_1392	two-component system sensor histidine kinase CiaH	22211.1	21770.7	24346.8	24346.8	-0.14684	0.116235	0.300157
MYY_1393	two-component system response regulator CiaR	14509.1	14743.1	17228.5	17228.5	-0.236234	0.0121655	0.0576592
MYY_1394	M1 family metallopeptidase	9227.11	8839.6	7925.24	7925.24	0.18874	0.0549052	0.185811
MYY_1395	ASCH domain-containing protein	429.119	432.829	453.739	453.739	-0.0741598	0.653852	0.838282
MYY_1396	hypothetical protein	702.577	604.573	697.899	697.899	-0.0959876	0.53606	0.766951
MYY_1397	NUDIX hydrolase	523.778	550.795	582.63	582.63	-0.116344	0.450104	0.701333
MYY_1398	3-oxoacyl-ACP reductase	608.971	682.638	763.916	763.916	-0.241223	0.105461	0.279171
MYY_1399	DUF2829 domain-containing protein	288.183	323.538	386.674	386.674	-0.336745	0.0694628	0.218231
MYY_1400	aldo/keto reductase family oxidoreductase	614.229	601.103	642.36	642.36	-0.0803286	0.587031	0.799705
MYY_1401	membrane protein	285.028	353.029	378.29	378.29	-0.243422	0.214089	0.439806
MYY_1402	PadR family transcriptional regulator	169.334	182.153	235.777	235.777	-0.422826	0.0583772	0.192167
MYY_1404	methionine--tRNA ligase	3927.28	3861.63	3542.94	3542.94	0.13642	0.186032	0.407712
MYY_1405	ABC transporter permease	1050.71	1188.33	812.119	812.119	0.463911	0.000908714	0.00623811
MYY_1406	ABC transporter ATP-binding protein	504.846	518.701	326.943	326.943	0.64673	0.000140741	0.0012569
MYY_1407	efflux RND transporter periplasmic adaptor subunit	409.136	404.205	279.788	279.788	0.539395	0.00305036	0.0178849
MYY_1408	glutathione-disulfide reductase	6348.44	5719.59	7739.76	7739.76	-0.359377	0.000817052	0.0056694
MYY_1409	biotin transporter BioY	666.817	730.345	412.871	412.871	0.759489	1.67e-06	2.46e-05
MYY_1411	hypothetical protein	523.778	556.866	499.846	499.846	0.112968	0.475625	0.72334
MYY_1412	hypothetical protein	1849	2190.17	2058.07	2058.07	-0.0265516	0.838708	0.932692
MYY_1413	hypothetical protein	1010.74	981.021	1053.14	1053.14	-0.080892	0.531399	0.764313
MYY_1414	tRNA (guanosine(37)-N1)-methyltransferase TrmD	1223.2	1335.79	1153.73	1153.73	0.149843	0.244044	0.48135
MYY_1415	ribosome maturation factor RimM	1091.73	1162.31	1125.44	1125.44	0.00249076	0.984509	0.993782
MYY_1416	alpha/beta hydrolase	1313.65	1511.87	1330.83	1330.83	0.0869756	0.512328	0.750973
MYY_1418	elongation factor Tu	123791	108877	113970	113970	0.0296046	0.781696	0.907822
MYY_1420	aquaporin family protein	3128.99	3830.41	2905.81	2905.81	0.260483	0.0482687	0.170845
MYY_1422	MucBP domain-containing protein	19.9835	19.95	11.5269	11.5269	0.792577	0.282798	0.535346
MYY_1427	phospho-sugar mutase	4651.95	4865.21	4342.48	4342.48	0.132135	0.198387	0.419764
MYY_1428	thioredoxin	4223.88	5293.7	6035.88	6035.88	-0.3426	0.00995509	0.049366
MYY_1429	amino acid ABC transporter substrate-binding protein	1389.38	1359.2	1523.64	1523.64	-0.14899	0.211756	0.435941
MYY_1430	amino acid ABC transporter ATP-binding protein	830.892	873.465	974.543	974.543	-0.19312	0.149515	0.356948
MYY_1431	amino acid ABC transporter permease	596.349	655.749	754.485	754.485	-0.268264	0.0696622	0.218502
MYY_1432	tetratricopeptide repeat protein	4224.93	3951.84	3780.81	3780.81	0.112636	0.289248	0.542763
MYY_1433	AI-2E family transporter	3672.75	3576.26	3782.9	3782.9	-0.0618039	0.5507	0.775969
MYY_1434	lactonase family protein	1424.09	1480.64	1591.75	1591.75	-0.131952	0.266972	0.514989
MYY_1435	F0F1 ATP synthase subunit epsilon	5363.99	4942.41	3809.1	3809.1	0.435824	4.71e-05	0.000481035
MYY_1436	F0F1 ATP synthase subunit beta	15369.4	14405.7	11951.3	11951.3	0.316881	0.00134412	0.00881908
MYY_1437	F0F1 ATP synthase subunit gamma	9762.46	8987.93	7599.34	7599.34	0.302859	0.00328866	0.0189935
MYY_1438	F0F1 ATP synthase subunit alpha	11863.9	10741.8	9050.68	9050.68	0.320477	0.00224741	0.0137627
MYY_1439	F0F1 ATP synthase subunit delta	3955.68	3850.36	3310.3	3310.3	0.237538	0.0222874	0.093057
MYY_1440	F0F1 ATP synthase subunit B	4971.68	4797.55	4345.62	4345.62	0.168584	0.0981365	0.265878
MYY_1441	F0F1 ATP synthase subunit A	5996.1	5778.57	5155.65	5155.65	0.191375	0.0569714	0.189983
MYY_1442	F0F1 ATP synthase subunit C	2348.59	2140.73	2140.85	2140.85	0.0678897	0.561371	0.781348
MYY_03035	IS30 family transposase	728.871	762.438	560.624	560.624	0.411871	0.00512246	0.0278344
MYY_1445	GNAT family N-acetyltransferase	621.592	593.297	558.528	558.528	0.120655	0.427402	0.680247
MYY_1447	transcription elongation factor GreA	2705.13	2610.85	2751.77	2751.77	-0.0501835	0.642267	0.833392
MYY_1448	endolytic transglycosylase MltG	6416.8	6441.26	6867.91	6867.91	-0.095261	0.330332	0.58729
MYY_1449	GNAT family N-acetyltransferase	723.613	602.838	631.881	631.881	0.0683775	0.672342	0.847125
MYY_1450	GNAT family N-acetyltransferase	1177.97	1125.88	1001.79	1001.79	0.201135	0.117591	0.302565
MYY_1451	UDP-N-acetylmuramate--L-alanine ligase	2934.42	2714.94	2698.33	2698.33	0.0657122	0.556119	0.778677
MYY_1452	hypothetical protein	836.151	933.315	903.286	903.286	-0.0290626	0.835622	0.931205
MYY_1453	DEAD/DEAH box helicase	2506.35	2210.12	2471.99	2471.99	-0.0684741	0.569305	0.790012
MYY_1454	pyridoxal phosphate-dependent aminotransferase	241.905	232.461	238.92	238.92	-0.0110619	0.957832	0.982797
MYY_1455	cystathionine gamma-synthase	148.299	199.5	157.184	157.184	0.149185	0.573082	0.791888
MYY_1458	peptide ABC transporter substrate-binding protein	409.136	439.768	494.607	494.607	-0.219827	0.183941	0.404587
MYY_1459	polysaccharide biosynthesis protein	2731.43	2695.86	2665.85	2665.85	0.0255782	0.811408	0.920709
MYY_1460	UDP-N-acetylmuramoyl-L-alanyl-D-glutamate--L-lysine ligase	1240.03	1163.17	1360.17	1360.17	-0.1793	0.150912	0.359393
MYY_1461	CsbD family protein	3089.03	2348.9	4307.9	4307.9	-0.664574	5.45e-06	7.1e-05
MYY_1462	DUF1803 domain-containing protein	608.971	608.91	637.121	637.121	-0.0652672	0.658801	0.839916
MYY_1463	UDP-N-acetylmuramoylalanyl-D-glutamate--2, 6-diaminopimelate ligase	619.488	562.071	674.845	674.845	-0.192923	0.203515	0.425792
MYY_1464	manganese-dependent inorganic pyrophosphatase	2623.1	3016.79	3039.95	3039.95	-0.107906	0.369838	0.626815
MYY_1465	GIY-YIG nuclease family protein	1205.32	1380.89	1103.43	1103.43	0.22964	0.0897931	0.251824
MYY_1466	tRNA1(Val) (adenine(37)-N6)-methyltransferase	3235.22	3374.16	3031.56	3031.56	0.12461	0.241424	0.480068
MYY_1467	S1 RNA-binding domain-containing protein	2124.56	2204.91	2145.04	2145.04	0.0133758	0.904725	0.964651
MYY_1468	bifunctional Cof-type HAD-IIB family hydrolase/peptidylprolyl isomerase	4034.56	3887.66	4118.23	4118.23	-0.0562422	0.586002	0.799689
MYY_1469	30S ribosomal protein S18	8241.61	9266.36	7861.31	7861.31	0.155326	0.153291	0.361929
MYY_1470	single-stranded DNA-binding protein SsbA	16290.7	17556	14982.8	14982.8	0.175772	0.0778181	0.233818
MYY_1471	30S ribosomal protein S6	9531.07	11223.2	8498.43	8498.43	0.288297	0.0139943	0.0640403
MYY_1472	asparagine--tRNA ligase	4309.07	4348.24	3596.38	3596.38	0.267402	0.00896228	0.0458574
MYY_1473	hypothetical protein	790.925	988.828	737.719	737.719	0.271886	0.0911975	0.25422
MYY_1474	pyridoxal phosphate-dependent aminotransferase	1993.09	2121.64	1699.69	1699.69	0.275844	0.0176909	0.0762645
MYY_1475	DUF5590 domain-containing protein	464.879	546.458	407.631	407.631	0.312401	0.0740368	0.225976
MYY_1477	NAD(P)H-dependent oxidoreductase	1312.6	1378.29	1580.23	1580.23	-0.231705	0.0543245	0.185149
MYY_1479	YSIRK signal domain/LPXTG anchor domain surface protein	351.289	313.129	364.668	364.668	-0.135892	0.462605	0.713892
MYY_1480	helix-turn-helix domain-containing protein	84.141	65.9219	88.0232	88.0232	-0.234175	0.495087	0.74096
MYY_1481	peroxide stress protein YaaA	469.086	484.005	475.745	475.745	0.00277718	0.986296	0.994025
MYY_1482	YczI family protein	209.301	217.716	204.34	204.34	0.0638536	0.772257	0.904907
MYY_1483	hypothetical protein	1728.05	1697.49	1694.45	1694.45	0.0154053	0.893884	0.961525
MYY_1484	peptide deformylase	302.908	364.305	292.363	292.363	0.192334	0.3353	0.591427
MYY_1485	glutathione-dependent disulfide-bond oxidoreductase	3177.37	3316.04	2289.65	2289.65	0.504007	3.32e-06	4.57e-05
MYY_1486	cation-translocating P-type ATPase	8541.36	7620.91	6111.33	6111.33	0.402908	0.000219444	0.0018485
MYY_1487	CDF family manganese efflux transporter MntE	997.071	1029.6	867.658	867.658	0.224165	0.0900828	0.252206
MYY_1488	ABC-F family ATP-binding cassette domain-containing protein	7351.82	6671.99	6681.38	6681.38	0.0694894	0.513198	0.751678
MYY_1489	CCA tRNA nucleotidyltransferase	4304.86	3810.46	3698.02	3698.02	0.133575	0.243336	0.480937
MYY_1490	4-hydroxy-tetrahydrodipicolinate reductase	7409.67	6253.04	6853.24	6853.24	-0.00485397	0.967698	0.988713
MYY_1491	DegV family protein	6986.86	5646.73	6856.38	6856.38	-0.118534	0.359055	0.615616
MYY_1492	DUF1149 family protein	3705.36	2838.98	3542.94	3542.94	-0.115231	0.426801	0.67985
MYY_1493	phosphoglucosamine mutase	8031.26	6257.37	8090.8	8090.8	-0.179744	0.188807	0.409881
MYY_03060	YbbR-like domain-containing protein	3598.08	2802.55	3637.25	3637.25	-0.185172	0.190035	0.410961
MYY_1495	TIGR00159 family protein	2402.23	2243.08	2514.95	2514.95	-0.11508	0.306068	0.560689
MYY_1496	NAD(P)/FAD-dependent oxidoreductase	1516.64	1262.92	1473.34	1473.34	-0.0851749	0.540132	0.768187
MYY_1497	DNA-binding protein WhiA	2319.14	1873.57	2154.47	2154.47	-0.0401871	0.771748	0.904907
MYY_1498	YvcK family protein	2698.82	2289.92	2585.16	2585.16	-0.0521466	0.680295	0.853243
MYY_1499	RNase adapter RapZ	2910.23	2360.18	2911.05	2911.05	-0.144234	0.283719	0.536563
MYY_1500	RidA family protein	4299.61	4287.52	4151.76	4151.76	0.0484428	0.633354	0.828471
MYY_1501	YihA family ribosome biogenesis GTP-binding protein	6321.09	5788.98	6072.56	6072.56	-0.00434871	0.967147	0.988713
MYY_1502	ATP-dependent Clp protease ATP-binding subunit ClpX	7695.75	7166.4	7372.99	7372.99	0.0111924	0.912714	0.964907
MYY_1503	hypothetical protein	1449.33	1668	1494.3	1494.3	0.0615746	0.636962	0.829947
MYY_1504	dihydrofolate reductase	2837.66	3177.26	2895.34	2895.34	0.0552025	0.633486	0.828471
MYY_1505	DNA starvation/stationary phase protection protein	52642.8	47337.1	48270.3	48270.3	0.0504757	0.624306	0.823796
MYY_1506	choline binding-anchored murein hydrolase LytC	14296.6	16943.7	13487.5	13487.5	0.211896	0.0711424	0.219698
MYY_1507	triose-phosphate isomerase	5679.52	6475.96	5114.78	5114.78	0.249095	0.0280925	0.110367
MYY_1508	DnaD domain-containing protein	1507.18	1443.34	1316.16	1316.16	0.164357	0.175283	0.392707
MYY_1509	homoserine O-succinyltransferase	2037.26	1835.4	1798.19	1798.19	0.106272	0.38061	0.636278
MYY_1510	adenine phosphoribosyltransferase	2199.24	2385.33	2423.78	2423.78	-0.0800997	0.483334	0.730683
MYY_1511	class I SAM-dependent methyltransferase	378.635	436.299	424.398	424.398	-0.0571972	0.746531	0.893337
MYY_1513	sn-glycerol-3-phosphate ABC transporter ATP-binding protein UgpC	2286.53	2575.29	2322.14	2322.14	0.066519	0.577774	0.794388
MYY_1514	cysteine hydrolase	1407.26	1663.66	1394.75	1394.75	0.139484	0.304803	0.559967
MYY_1515	GTP-sensing pleiotropic transcriptional regulator CodY	1098.04	1494.52	1059.42	1059.42	0.292255	0.0831955	0.242358
MYY_1516	DEAD/DEAH box helicase	6129.67	6205.33	4403.26	4403.26	0.486142	1.1e-06	1.71e-05
MYY_1517	OFA family MFS transporter	960.259	1240.37	1213.46	1213.46	-0.139925	0.374301	0.631694
MYY_1518	FAD-containing oxidoreductase	10839.5	9459.79	13791.4	13791.4	-0.442488	6.67e-05	0.000656406
MYY_1519	Mur ligase family protein	3159.49	2978.63	2976.02	2976.02	0.044184	0.683527	0.855628
MYY_1520	type 1 glutamine amidotransferase	3416.12	3316.04	3195.03	3195.03	0.0751287	0.474946	0.72334
MYY_1521	aminopeptidase P family protein	1784.84	1831.07	1734.27	1734.27	0.0601803	0.600549	0.811289
MYY_1526	ECF transporter S component	270.303	365.172	530.235	530.235	-0.735596	0.000211318	0.00178786
MYY_1527	bifunctional hydroxymethylpyrimidine kinase/phosphomethylpyrimidine kinase	367.065	400.736	646.552	646.552	-0.750859	3.15e-06	4.4e-05
MYY_1528	tRNA pseudouridine(38-40) synthase TruA	175.644	228.124	340.566	340.566	-0.750819	0.000591404	0.00430498
MYY_1530	MFS transporter	586.883	509.16	450.595	450.595	0.281101	0.094052	0.258811
MYY_1531	Pr6Pr family membrane protein	2077.23	1933.42	1420.95	1420.95	0.496628	3.1e-05	0.000330639
MYY_1532	alkylphosphonate utilization protein	2036.21	1785.96	1534.12	1534.12	0.316386	0.0126294	0.0591314
MYY_1533	(d)CMP kinase	1181.13	1153.63	1216.61	1216.61	-0.0597685	0.631158	0.827671
MYY_1534	hypothetical protein	639.472	732.08	839.365	839.365	-0.290336	0.0506018	0.177152
MYY_1536	glycosyltransferase family 2 protein	800.391	779.786	741.91	741.91	0.0905326	0.516211	0.754372
MYY_1537	UDP-glucose 4-epimerase GalE	4382.69	4245.89	3962.09	3962.09	0.122764	0.231961	0.467181
MYY_1539	FAD-binding oxidoreductase	730.975	765.908	666.462	666.462	0.167792	0.242366	0.48021
MYY_1540	Nif3-like dinuclear metal center hexameric protein	536.399	520.436	519.756	519.756	0.0235169	0.880631	0.95542
MYY_1541	tRNA (adenine-N(1))-methyltransferase	195.628	219.45	235.777	235.777	-0.182446	0.404278	0.659773
MYY_03085	IS3 family transposase	31.5529	22.5522	11.5269	11.5269	1.2267	0.0759777	0.23008
MYY_1545	transketolase	234.543	277.566	241.016	241.016	0.0893247	0.676581	0.850244
MYY_1546	ribulose-phosphate 3-epimerase	68.3646	70.2588	99.5501	99.5501	-0.521835	0.112352	0.292875
MYY_1547	PTS fructose transporter subunit IIC	71.5199	78.0654	76.4964	76.4964	-0.0311336	0.928255	0.972099
MYY_1548	PTS fructose transporter subunit IIB	10.5176	36.4305	38.7721	38.7721	-0.709141	0.273071	0.522573
MYY_1549	PTS sugar transporter subunit IIA	17.88	33.8283	33.5327	33.5327	-0.365492	0.525742	0.760238
MYY_1550	PTS sugar transporter subunit IIA	28.3976	48.574	40.8679	40.8679	-0.0791514	0.874344	0.951811
MYY_1551	PRD domain-containing protein	110.435	132.711	108.981	108.981	0.160238	0.583136	0.797214
MYY_1552	HAD-IC family P-type ATPase	5047.41	5610.3	4954.45	4954.45	0.105329	0.336031	0.591427
MYY_1553	1-acyl-sn-glycerol-3-phosphate acyltransferase	496.432	583.755	455.835	455.835	0.24615	0.14866	0.355346
MYY_1554	CadD family cadmium resistance transporter	1679.66	1988.93	1622.14	1622.14	0.178049	0.181299	0.401063
MYY_1555	30S ribosomal protein S15	11333.8	13584.2	10211.7	10211.7	0.287099	0.0171654	0.0752545
MYY_1556	NAD(P)-dependent oxidoreductase	12.6212	6.07175	13.6226	13.6226	-0.556503	0.529131	NA
MYY_03090	hypothetical protein	104.124	124.905	132.035	132.035	-0.202677	0.474206	0.723118
MYY_1557	MazG-like protein	452.258	473.597	299.698	299.698	0.62774	0.000369029	0.00291745
MYY_1558	hypothetical protein	425.964	391.194	259.878	259.878	0.651912	0.000491691	0.00369055
MYY_1559	threonine--tRNA ligase	3186.84	2960.41	2586.21	2586.21	0.248832	0.0248554	0.100516
MYY_1560	HAMP domain-containing histidine kinase	719.406	668.76	680.084	680.084	0.0287082	0.844403	0.934991
MYY_1561	response regulator transcription factor	383.893	409.409	436.973	436.973	-0.1389	0.415316	0.671953
MYY_1562	DUF2974 domain-containing protein	169.334	181.285	180.238	180.238	-0.0390348	0.869026	0.949774
MYY_03095	hypothetical protein	97.8139	80.6675	127.843	127.843	-0.521823	0.082177	0.241278
MYY_1563	Rrf2 family transcriptional regulator	480.655	587.225	631.881	631.881	-0.241159	0.151617	0.360301
MYY_1564	metallophosphoesterase family protein	633.161	769.378	777.539	777.539	-0.147423	0.352248	0.609405
MYY_1565	metal-dependent transcriptional regulator	910.826	1088.58	1039.51	1039.51	-0.0551815	0.705542	0.868533
MYY_1567	nicotinamide mononucleotide transporter	341.823	349.559	356.285	356.285	-0.0432682	0.809846	0.920709
MYY_1568	hypothetical protein	299.752	283.637	309.129	309.129	-0.0844672	0.659195	0.839916
MYY_03100	hypothetical protein	338.668	364.305	517.661	517.661	-0.557558	0.000967602	0.0065722
MYY_03105	hypothetical protein	624.747	743.356	648.647	648.647	0.0780639	0.623925	0.823796
MYY_1569	D-tyrosyl-tRNA(Tyr) deacylase	498.535	412.012	365.716	365.716	0.31427	0.0883826	0.250748
MYY_1570	bifunctional (p)ppGpp synthetase/guanosine-3',5'-bis(diphosphate) 3'-pyrophosphohydrolase	708.888	452.779	435.925	435.925	0.411896	0.064851	0.206422
MYY_1571	MBL fold metallo-hydrolase	783.563	561.203	671.701	671.701	-0.000469905	0.998007	0.999043
MYY_1572	endopeptidase PepO	8089.11	7470.86	7935.71	7935.71	-0.0287273	0.780135	0.906555
MYY_1573	metal ABC transporter ATP-binding protein	1318.91	987.093	974.543	974.543	0.241345	0.148369	0.355092
MYY_1574	metal ABC transporter permease	928.706	839.636	859.275	859.275	0.0403949	0.772819	0.904907
MYY_1575	metal ABC transporter substrate-binding lipoprotein/adhesin PsaA	1180.08	1184.86	1063.61	1063.61	0.152856	0.224809	0.457347
MYY_1576	thiol peroxidase	1952.07	1960.31	2104.17	2104.17	-0.105184	0.346539	0.603316
MYY_1577	ABC transporter permease	911.878	676.567	877.089	877.089	-0.144884	0.405507	0.660755
MYY_1578	ABC transporter ATP-binding protein	107.28	88.4741	118.412	118.412	-0.277767	0.354892	0.612621
MYY_1579	glycoside hydrolase family 95 protein	461.724	509.16	552.241	552.241	-0.18493	0.25059	0.491749
MYY_1580	phosphoglycerate mutase	5613.26	6429.98	5035.14	5035.14	0.258359	0.0238937	0.0974439
MYY_1582	hypothetical protein	12.6212	6.07175	24.1016	24.1016	-1.3831	0.0688654	0.217061
MYY_1583	isoleucine--tRNA ligase	2215.01	1612.48	1214.51	1214.51	0.655188	8.03e-05	0.000759694
MYY_1585	cell division protein DivIVA	8706.49	8377.28	7451.59	7451.59	0.196942	0.0450645	0.160981
MYY_1586	RNA-binding protein	6111.79	6239.16	5596.81	5596.81	0.141992	0.15204	0.360301
MYY_1587	YggT family protein	2090.9	2167.61	1746.84	1746.84	0.285786	0.0119718	0.0568806
MYY_03130	cell division protein SepF	5980.32	5404.73	5305.5	5305.5	0.10137	0.349203	0.605767
MYY_1589	YggS family pyridoxal phosphate-dependent enzyme	6959.51	6298.14	6305.19	6305.19	0.0720317	0.501027	0.746317
MYY_1590	cell division protein FtsZ	15903.7	14554.9	15870.4	15870.4	-0.0595671	0.558374	0.779944
MYY_1591	cell division protein FtsA	10519.7	10749.6	11442	11442	-0.105531	0.27012	0.518985
MYY_1592	TIGR02206 family membrane protein	1163.25	1368.75	1003.88	1003.88	0.335586	0.0173954	0.0758232
MYY_1593	NUDIX hydrolase	622.643	652.28	604.636	604.636	0.0767303	0.606762	0.813905
MYY_1594	UDP-N-acetylmuramoyl-tripeptide--D-alanyl-D-alanine ligase	1345.2	1276.8	1291.01	1291.01	0.0218109	0.859886	0.943912
MYY_1595	D-alanine--D-alanine ligase	3121.63	3249.25	2631.27	2631.27	0.275889	0.0102009	0.0501977
MYY_1596	recombination protein RecR	1374.65	1288.08	1160.02	1160.02	0.198324	0.114853	0.296985
MYY_1597	penicillin-binding protein 2B	1717.53	1648.91	1621.09	1621.09	0.0540105	0.644777	0.833392
MYY_1598	MurR/RpiR family transcriptional regulator	2406.43	2342.83	2377.68	2377.68	-0.00197932	0.985587	0.994025
MYY_1599	ROK family protein	637.368	602.838	772.299	772.299	-0.317241	0.0282534	0.110549
MYY_1600	dihydrodipicolinate synthase family protein	563.745	536.916	689.515	689.515	-0.325829	0.029076	0.11308
MYY_1601	YesL family protein	218.767	230.727	290.267	290.267	-0.368304	0.0701925	0.219028
MYY_1602	hypothetical protein	132.522	141.385	239.968	239.968	-0.808008	0.000515839	0.00384191
MYY_1603	YhcH/YjgK/YiaL family protein	143.04	152.661	201.196	201.196	-0.443422	0.0634368	0.20361
MYY_1604	carbohydrate ABC transporter permease	326.046	416.349	520.804	520.804	-0.486009	0.00932461	0.0469639
MYY_1605	sugar ABC transporter permease	339.719	388.592	607.78	607.78	-0.73725	1.16e-05	0.00013509
MYY_1606	carbohydrate ABC transporter substrate-binding protein	1201.11	1253.38	2177.53	2177.53	-0.826922	1.58e-12	7.45e-11
MYY_1607	PTS transporter subunit EIIC	2005.71	2354.97	2644.89	2644.89	-0.278018	0.0277884	0.109396
MYY_1608	N-acetylmannosamine-6-phosphate 2-epimerase	1838.48	2191.03	2210.01	2210.01	-0.132748	0.310932	0.567409
MYY_1609	Gfo/Idh/MocA family oxidoreductase	18.9317	19.0826	35.6285	35.6285	-0.906316	0.108771	0.286076
MYY_1610	neuraminidase NanB	28.3976	27.7566	35.6285	35.6285	-0.344048	0.507558	0.749678
MYY_1611	carbohydrate ABC transporter permease	14.7247	12.1435	9.43106	9.43106	0.50755	0.554244	NA
MYY_1612	sugar ABC transporter permease	12.6212	16.4805	12.5747	12.5747	0.214719	0.785659	NA
MYY_1613	sugar ABC transporter substrate-binding protein	126.212	124.905	155.089	155.089	-0.304904	0.242625	0.48021
MYY_1614	YhcH/YjgK/YiaL family protein	114.642	87.6067	141.466	141.466	-0.488488	0.0958166	0.26217
MYY_1615	LPXTG-anchored neuraminidase NanA	925.551	620.186	1167.36	1167.36	-0.596865	0.00182167	0.0115213
MYY_03140	hypothetical protein	188.265	161.335	182.334	182.334	-0.0629825	0.794145	0.913996
MYY_03150	acetylxylan esterase	21014.2	22308.5	18505.8	18505.8	0.227183	0.019349	0.0825756
MYY_1619	ATP-dependent DNA helicase RecG	4133.43	3349	3166.74	3166.74	0.240067	0.0709293	0.219619
MYY_1620	alanine racemase	2710.39	2109.5	2204.77	2204.77	0.127691	0.380231	0.636278
MYY_1621	holo-ACP synthase	1093.83	957.602	1011.22	1011.22	0.0196048	0.887902	0.959355
MYY_1622	3-deoxy-7-phosphoheptulonate synthase	5655.33	5547.85	4722.87	4722.87	0.246125	0.0139511	0.0640403
MYY_1623	3-deoxy-7-phosphoheptulonate synthase	5189.4	4733.36	4427.36	4427.36	0.164074	0.128879	0.323288
MYY_1624	preprotein translocase subunit SecA	11407.4	11112.2	10577.5	10577.5	0.0901521	0.347574	0.603752
MYY_03155	hypothetical protein	135.677	150.926	212.723	212.723	-0.568178	0.0174523	0.0758232
MYY_1626	ATP-binding cassette domain-containing protein	457.517	509.16	708.378	708.378	-0.550248	0.000399525	0.00312018
MYY_1627	hypothetical protein	390.204	451.912	533.379	533.379	-0.339499	0.045922	0.163438
MYY_1628	hypothetical protein	430.171	584.623	572.151	572.151	-0.170993	0.368343	0.625276
MYY_03160	hypothetical protein	486.966	689.577	688.468	688.468	-0.224722	0.242081	0.48021
MYY_03165	hypothetical protein	784.615	1224.76	1072	1072	-0.0920576	0.646322	0.833392
MYY_1629	ribosome biogenesis GTPase Der	3686.43	3303.03	3283.06	3283.06	0.0898038	0.429818	0.682434
MYY_1630	NADPH-dependent oxidoreductase	2140.34	1771.22	2083.22	2083.22	-0.0918123	0.494435	0.74096
MYY_1631	primosomal protein DnaI	1546.09	1458.09	1762.56	1762.56	-0.231085	0.0514681	0.179209
MYY_1632	replication initiation and membrane attachment family protein	2062.51	1740.86	2074.83	2074.83	-0.12644	0.333764	0.590671
MYY_1633	transcriptional repressor NrdR	1035.99	1097.25	1221.85	1221.85	-0.19556	0.124833	0.31643
MYY_1634	GntR family transcriptional regulator	5696.35	7281.76	4171.67	4171.67	0.637658	3.7e-06	5.03e-05
MYY_1635	ABC transporter ATP-binding protein	7143.57	9281.97	4547.87	4547.87	0.852902	1.33e-09	3.78e-08
MYY_1636	membrane protein	5655.33	7864.65	3465.39	3465.39	0.964275	8.78e-10	2.57e-08
MYY_1637	ABC transporter permease	642.627	705.19	772.299	772.299	-0.195714	0.179578	0.39787
MYY_1638	ABC transporter ATP-binding protein	571.107	503.955	684.276	684.276	-0.349538	0.025133	0.101003
MYY_1640	TVP38/TMEM64 family protein	363.91	481.403	453.739	453.739	-0.0999686	0.606865	0.813905
MYY_1641	ROK family protein	469.086	566.408	317.512	317.512	0.706976	0.000126681	0.00115268
MYY_1642	PTS beta-glucoside transporter subunit IIBCA	2364.36	2775.66	1614.81	1614.81	0.670938	2.01e-07	3.55e-06
MYY_1643	glycoside hydrolase family 32 protein	734.13	826.625	511.373	511.373	0.610713	7.43e-05	0.000713277
MYY_1644	LacI family DNA-binding transcriptional regulator	563.745	643.606	312.273	312.273	0.952039	3.97e-08	8.41e-07
MYY_1645	hydroxymethylglutaryl-CoA reductase, degradative	4739.24	4631.01	4571.97	4571.97	0.0352054	0.727889	0.878659
MYY_1646	hydroxymethylglutaryl-CoA synthase	3187.89	3332.52	3597.43	3597.43	-0.141832	0.1791	0.397565
MYY_1649	threonine/serine exporter family protein	506.95	529.977	615.115	615.115	-0.246113	0.108267	0.28531
MYY_1650	threonine/serine exporter family protein	392.307	498.751	532.331	532.331	-0.254585	0.162242	0.375258
MYY_1651	Stk1 family PASTA domain-containing Ser/Thr kinase	8530.85	7867.25	8433.47	8433.47	-0.0407981	0.691575	0.859873
MYY_1652	Stp1/IreP family PP2C-type Ser/Thr phosphatase	2706.18	2360.18	2580.97	2580.97	-0.0274691	0.821072	0.922988
MYY_1653	16S rRNA (cytosine(967)-C(5))-methyltransferase RsmB	2324.4	1873.57	1863.16	1863.16	0.171213	0.221835	0.453013
MYY_1654	methionyl-tRNA formyltransferase	1196.91	889.945	856.131	856.131	0.284075	0.0969088	0.263292
MYY_1655	primosomal protein N'	978.139	584.623	645.504	645.504	0.273834	0.225347	0.457502
MYY_1656	DNA-directed RNA polymerase subunit omega	620.54	686.108	638.169	638.169	0.0347966	0.818043	0.922271
MYY_1657	guanylate kinase	961.311	1007.04	913.765	913.765	0.10747	0.417517	0.671953
MYY_1658	ribonuclease Y	6645.04	6676.32	5905.94	5905.94	0.173513	0.0774315	0.233019
MYY_1660	IS1380-like element ISSpn5 family transposase	17.88	40.7675	25.1495	25.1495	0.231123	0.711303	0.870493
MYY_1661	nucleotidyltransferase	1570.28	1600.34	1366.46	1366.46	0.214445	0.0711828	0.219698
MYY_1662	class I SAM-dependent methyltransferase	865.601	919.437	790.113	790.113	0.176323	0.200176	0.421963
MYY_1663	ribosome silencing factor	1425.14	1460.69	1324.54	1324.54	0.123658	0.305107	0.559991
MYY_1664	cysteine hydrolase	2059.35	1983.73	1972.14	1972.14	0.0354913	0.753754	0.89919
MYY_1665	bis(5'-nucleosyl)-tetraphosphatase (symmetrical) YqeK	2116.15	1948.16	1778.28	1778.28	0.192122	0.103835	0.277036
MYY_1666	nicotinate-nucleotide adenylyltransferase	2488.47	2446.92	2236.21	2236.21	0.142028	0.194216	0.415348
MYY_1667	ribosome assembly RNA-binding protein YhbY	1266.32	1310.63	1123.34	1123.34	0.198107	0.112043	0.292463
MYY_1668	ribosome biogenesis GTPase YqeH	2714.6	2572.69	2488.75	2488.75	0.0868719	0.430331	0.682434
MYY_1669	YqeG family HAD IIIA-type phosphatase	1217.94	1164.91	1191.46	1191.46	-0.00036988	0.997647	0.999043
MYY_1670	magnesium transporter CorA family protein	2003.61	1724.38	1856.87	1856.87	0.00484505	0.969905	0.989513
MYY_1671	mechanosensitive ion channel	703.629	699.986	833.077	833.077	-0.247427	0.075134	0.228963
MYY_03190	serine/threonine transporter SstT	290.286	291.444	173.951	173.951	0.741717	0.000489921	0.00369055
MYY_1674	aromatic acid exporter family protein	150.402	167.407	117.364	117.364	0.438535	0.0997376	0.268675
MYY_1675	MarR family transcriptional regulator	1185.34	1327.98	1314.06	1314.06	-0.0637029	0.624687	0.823796
MYY_1676	DUF4649 family protein	9433.26	9880.47	17157.2	17157.2	-0.829117	1.08e-17	7.71e-16
MYY_1677	thioredoxin	13555.1	14145.4	23714.9	23714.9	-0.775834	4.54e-16	2.83e-14
MYY_1678	NADPH-dependent 7-cyano-7-deazaguanine reductase QueF	58.8987	67.6567	95.3585	95.3585	-0.589171	0.084582	0.244189
MYY_1679	hypothetical protein	26.2941	17.3479	37.7242	37.7242	-0.797798	0.151716	0.360301
MYY_1680	aquaporin	3293.07	3869.44	3419.28	3419.28	0.0671851	0.583829	0.797596
MYY_1682	DUF2785 domain-containing protein	713.095	728.61	704.186	704.186	0.0339535	0.811326	0.920709
MYY_1684	oligoendopeptidase F	1717.53	1469.36	1586.51	1586.51	0.00551276	0.966749	0.988713
MYY_1685	16S rRNA (uracil(1498)-N(3))-methyltransferase	604.763	424.155	543.858	543.858	-0.0825279	0.680861	0.853399
MYY_1686	50S ribosomal protein L11 methyltransferase	553.227	446.707	619.306	619.306	-0.310801	0.0707857	0.219619
MYY_1687	tryptophan synthase subunit beta	578.469	434.564	635.025	635.025	-0.328488	0.0739782	0.225976
MYY_1688	S8 family peptidase	1487.19	1338.39	1672.44	1672.44	-0.244068	0.0507475	0.177341
MYY_1689	AAA family ATPase	879.273	783.256	1086.67	1086.67	-0.387526	0.00511927	0.0278344
MYY_1690	7,8-dihydro-8-oxoguanine-triphosphatase	34.7082	26.0218	12.5747	12.5747	1.2684	0.0530778	0.182968
MYY_1691	site-2 protease family protein	483.811	291.444	231.585	231.585	0.740409	0.00436515	0.0241965
MYY_1692	DUF3013 family protein	242.957	206.44	200.148	200.148	0.16493	0.466816	0.716379
MYY_1693	type II toxin-antitoxin system HicB family antitoxin	987.605	1439	1211.37	1211.37	0.00358123	0.984342	0.993782
MYY_1694	type II toxin-antitoxin system HicA family toxin	409.136	798.869	585.774	585.774	0.0463321	0.860727	0.943912
MYY_1695	hypothetical protein	130.419	99.7502	98.5022	98.5022	0.221024	0.475319	0.72334
MYY_1696	hypothetical protein	163.023	134.446	141.466	141.466	0.0697161	0.793254	0.913996
MYY_1697	replication-associated recombination protein A	889.791	769.378	849.843	849.843	-0.0359389	0.806502	0.920558
MYY_1698	glycoside hydrolase family 32 protein	67.3128	50.3088	179.19	179.19	-1.61396	1.1e-07	2.04e-06
MYY_1699	ABC transporter substrate-binding protein	71.5199	70.2588	198.052	198.052	-1.48265	6.56e-08	1.32e-06
MYY_1700	carbohydrate ABC transporter permease	23.1388	31.2261	80.688	80.688	-1.56239	0.000261999	0.00218787
MYY_1701	sugar ABC transporter permease	31.5529	36.4305	73.3527	73.3527	-1.10654	0.00756083	0.0392065
MYY_1702	LacI family DNA-binding transcriptional regulator	946.586	860.454	772.299	772.299	0.225649	0.109183	0.28655
MYY_1703	helix-turn-helix domain-containing protein	118.849	123.17	170.807	170.807	-0.496648	0.0536054	0.183994
MYY_03205	GlsB/YeaQ/YmgE family stress response membrane protein	1835.33	2316.81	2186.96	2186.96	-0.0743123	0.602075	0.81217
MYY_1705	alkaline shock response membrane anchor protein AmaP	5121.03	3944.9	4305.8	4305.8	0.0737799	0.603546	0.813585
MYY_1706	DUF2273 domain-containing protein	2747.2	2184.1	2391.3	2391.3	0.0435203	0.756424	0.900149
MYY_1707	Asp23/Gls24 family envelope stress response protein	6220.12	5538.3	5630.34	5630.34	0.062176	0.573593	0.792026
MYY_1708	CsbD family protein	2209.75	2338.49	2204.77	2204.77	0.044953	0.689551	0.858711
MYY_03210	transposase	67.3128	81.5349	82.7838	82.7838	-0.150609	0.662256	0.842118
MYY_1709	GNAT family N-acetyltransferase	82.0375	57.2479	104.79	104.79	-0.595224	0.0847908	0.244189
MYY_1710	prepilin peptidase	172.489	200.368	222.154	222.154	-0.250834	0.272285	0.522105
MYY_1711	XRE family transcriptional regulator	720.457	710.395	946.25	946.25	-0.403563	0.00304603	0.0178849
MYY_1712	hypothetical protein	311.322	306.19	442.212	442.212	-0.518508	0.00318793	0.0185786
MYY_1713	tryptophan synthase subunit alpha	227.181	214.246	195.957	195.957	0.170875	0.440592	0.692514
MYY_1714	tryptophan synthase subunit beta	307.115	264.555	207.483	207.483	0.460544	0.031301	0.119779
MYY_1715	phosphoribosylanthranilate isomerase	122.004	144.855	114.221	114.221	0.226533	0.422728	0.676154
MYY_1716	indole-3-glycerol phosphate synthase TrpC	169.334	147.457	145.658	145.658	0.119082	0.642778	0.833392
MYY_1717	anthranilate phosphoribosyltransferase	250.319	184.755	156.136	156.136	0.475417	0.0636991	0.204112
MYY_1718	aminodeoxychorismate/anthranilate synthase component II	114.642	96.2806	108.981	108.981	-0.0499237	0.867849	0.949025
MYY_1719	anthranilate synthase component I	190.369	152.661	119.46	119.46	0.519255	0.0546417	0.185811
MYY_1721	LacI family DNA-binding transcriptional regulator	226.129	249.809	250.447	250.447	-0.072413	0.729854	0.880481
MYY_03225	MgtC/SapB family protein	10.5176	28.624	15.7184	15.7184	0.327583	0.669467	0.846821
MYY_1723	iron ABC transporter permease	24.1905	28.624	29.3411	29.3411	-0.149155	0.788427	0.910159
MYY_1724	ABC transporter ATP-binding protein	10.5176	15.6131	28.2932	28.2932	-1.1061	0.0945946	0.259627
MYY_1725	extracellular solute-binding protein	8.4141	15.6131	25.1495	25.1495	-1.05329	0.1374	0.339801
MYY_1726	DUF1868 domain-containing protein	10.5176	14.7457	9.43106	9.43106	0.42653	0.62674	NA
MYY_1728	UDP-glucose--hexose-1-phosphate uridylyltransferase	16.8282	18.2153	13.6226	13.6226	0.364343	0.620225	NA
MYY_1731	right-handed parallel beta-helix repeat-containing protein	35.7599	25.1544	30.389	30.389	-0.00220455	0.996765	0.998836
MYY_1733	DegT/DnrJ/EryC1/StrS aminotransferase family protein	4086.1	4256.3	3699.07	3699.07	0.173424	0.0948676	0.259943
MYY_1734	sugar transferase	1675.46	1648.91	1485.92	1485.92	0.161631	0.167991	0.383951
MYY_1735	ABC transporter ATP-binding protein	2614.68	2657.69	2416.45	2416.45	0.125638	0.245759	0.483745
MYY_1736	ABC transporter ATP-binding protein	2014.13	2090.42	1848.49	1848.49	0.151071	0.183587	0.404587
MYY_1737	DUF421 domain-containing protein	283.976	242.87	266.166	266.166	-0.0168555	0.9354	0.97585
MYY_1739	exodeoxyribonuclease III	1904.74	1769.48	2110.46	2110.46	-0.200529	0.0847646	0.244189
MYY_1740	glyoxalase	1416.72	1333.18	1476.49	1476.49	-0.103196	0.397242	0.653265
MYY_1741	hypothetical protein	727.82	805.808	759.724	759.724	0.0142814	0.921388	0.968298
MYY_1742	xanthine phosphoribosyltransferase	163.023	200.368	225.298	225.298	-0.307496	0.18911	0.409881
MYY_1743	purine permease	442.792	508.292	526.044	526.044	-0.144171	0.387164	0.643273
MYY_1744	protein DpnD	275.562	228.124	254.639	254.639	-0.0181913	0.932498	0.974425
MYY_1745	type-2 restriction enzyme DpnI	220.87	176.948	221.106	221.106	-0.155453	0.505284	0.748944
MYY_1746	PaaI family thioesterase	196.68	276.698	699.994	699.994	-1.55976	7.19e-15	4.33e-13
MYY_1747	UDP-glucose--hexose-1-phosphate uridylyltransferase	377.583	346.09	1500.59	1500.59	-2.05365	2.5e-48	2.41e-45
MYY_1748	galactokinase	266.096	289.709	826.79	826.79	-1.57143	1.19e-22	1.27e-20
MYY_1749	DNA-binding transcriptional regulator GalR	105.176	90.2089	105.837	105.837	-0.117863	0.699607	0.863983
MYY_1750	alcohol dehydrogenase catalytic domain-containing protein	78.8822	53.7784	96.4064	96.4064	-0.54549	0.127301	0.32058
MYY_1751	MerR family transcriptional regulator	51.5364	30.3588	48.2032	48.2032	-0.243058	0.609751	0.81568
MYY_1752	cation transporter	54.6917	32.9609	77.5443	77.5443	-0.831822	0.0466639	0.165773
MYY_1753	TetR/AcrR family transcriptional regulator	29.4494	41.6349	25.1495	25.1495	0.503671	0.357545	0.61471
MYY_1754	nicotinamide riboside transporter PnuC	28.3976	42.5023	41.9158	41.9158	-0.235381	0.63204	0.828264
MYY_1756	ABC transporter permease/substrate-binding protein	4432.13	2891.89	3778.71	3778.71	-0.0457471	0.800184	0.915777
MYY_1757	ABC transporter ATP-binding protein	2298.1	1281.14	1856.87	1856.87	-0.0534789	0.896989	0.961525
MYY_1758	nuclear transport factor 2 family protein	2778.76	1935.15	2903.72	2903.72	-0.301717	0.073473	0.224967
MYY_1759	MarR family transcriptional regulator	3099.54	2166.75	3598.47	3598.47	-0.451271	0.0066111	0.0347599
MYY_1760	hypothetical protein	1855.31	1589.93	1364.36	1364.36	0.335669	0.0115082	0.0552219
MYY_1761	glutamyl aminopeptidase	4143.94	3432.27	3314.49	3314.49	0.192268	0.133175	0.331049
MYY_1762	UDP-glucose 4-epimerase GalE	150.402	116.231	135.179	135.179	-0.0234215	0.933543	0.974989
MYY_1763	ABC transporter permease	654.196	413.746	346.853	346.853	0.620205	0.00744988	0.0387354
MYY_1764	iron chelate uptake ABC transporter family permease subunit	1182.18	954.132	613.019	613.019	0.799996	5.46e-07	9.01e-06
MYY_1765	ATP-binding cassette domain-containing protein	2077.23	1661.06	1055.23	1055.23	0.824045	2.42e-08	5.43e-07
MYY_1766	siderophore ABC transporter substrate-binding protein	2173.99	2112.97	1269	1269	0.756122	8.27e-11	2.85e-09
MYY_1767	membrane protein insertion efficiency factor YidD	870.859	692.18	786.97	786.97	-0.011562	0.943394	0.976539
MYY_1768	rRNA pseudouridine synthase	2068.82	1625.49	1687.11	1687.11	0.129914	0.377164	0.634832
MYY_1769	segregation/condensation protein B	1606.04	1023.52	1032.18	1032.18	0.347959	0.0821332	0.241278
MYY_1770	segregation/condensation protein A	1143.27	600.236	650.743	650.743	0.420265	0.0965405	0.262661
MYY_1771	site-specific tyrosine recombinase XerD	1781.69	1093.78	1011.22	1011.22	0.506625	0.0148526	0.0670975
MYY_1772	CBS domain-containing protein	1707.01	1138.02	1094	1094	0.377727	0.0456139	0.162642
MYY_1773	metallophosphoesterase	1643.9	1112.87	1163.16	1163.16	0.243787	0.187999	0.409311
MYY_1774	nucleoside-triphosphate diphosphatase	2166.63	1628.96	1585.47	1585.47	0.258573	0.0993008	0.267904
MYY_1775	glutamate racemase	1550.3	1334.05	1449.24	1449.24	-0.00786644	0.952881	0.978675
MYY_1776	YneF family protein	676.283	715.599	670.653	670.653	0.053934	0.710736	0.870493
MYY_1777	alpha,alpha-phosphotrehalase	1573.44	1506.66	1442.95	1442.95	0.0936781	0.433592	0.685011
MYY_1778	PTS system trehalose-specific EIIBC component	1436.71	1703.56	1559.27	1559.27	0.0108409	0.936029	0.97585
MYY_1779	trehalose operon repressor	285.028	269.759	254.639	254.639	0.122789	0.540861	0.768277
MYY_1783	transposase	387.049	534.314	289.219	289.219	0.673809	0.00150583	0.00978032
MYY_1784	ABC transporter ATP-binding protein	7075.21	8857.82	5290.83	5290.83	0.590679	7.71e-06	9.59e-05
MYY_1785	ABC transporter ATP-binding protein	7719.94	8784.96	5706.84	5706.84	0.532303	1.97e-06	2.86e-05
MYY_1786	ABC transporter permease	5069.5	5799.39	3792.33	3792.33	0.519304	6.91e-06	8.76e-05
MYY_1787	ABC transporter permease	7492.76	8981.85	5649.21	5649.21	0.544328	8.67e-06	0.000105214
MYY_1788	peptide ABC transporter substrate-binding protein	13826.5	17664.5	10704.3	10704.3	0.556871	3.38e-05	0.000352169
MYY_1790	O-antigen ligase family protein	842.462	916.834	1576.04	1576.04	-0.840514	5.53e-11	1.98e-09
MYY_1791	sucrose phosphorylase	424.912	327.007	1896.69	1896.69	-2.3384	1.26e-49	2.43e-46
MYY_1793	carbohydrate ABC transporter permease	202.99	202.97	932.627	932.627	-2.19996	2.52e-42	9.72e-40
MYY_1794	sugar ABC transporter permease	189.317	190.826	862.418	862.418	-2.18166	1.03e-39	3.3e-37
MYY_1795	extracellular solute-binding protein	366.013	393.796	1476.49	1476.49	-1.95721	7.63e-45	4.91e-42
MYY_1796	alpha-galactosidase	758.321	893.415	1836.96	1836.96	-1.15193	4.03e-17	2.68e-15
MYY_1797	AraC family transcriptional regulator	336.564	406.807	446.404	446.404	-0.262195	0.153022	0.361739
MYY_1798	bifunctional biotin--[acetyl-CoA-carboxylase] synthetase/biotin operon repressor	438.585	510.027	588.917	588.917	-0.310656	0.0602148	0.19558
MYY_1799	23S rRNA (uracil(1939)-C(5))-methyltransferase RlmD	414.394	445.84	519.756	519.756	-0.272236	0.0963812	0.262598
MYY_1800	recombination regulator RecX	50.4846	84.1371	96.4064	96.4064	-0.511141	0.17077	0.386638
MYY_1801	DUF402 domain-containing protein	1863.72	2335.02	1901.93	1901.93	0.14323	0.313101	0.570306
MYY_1803	helix-turn-helix transcriptional regulator	26.2941	26.8892	47.1553	47.1553	-0.825988	0.090678	0.253504
MYY_1804	class I SAM-dependent methyltransferase	56.7952	44.237	49.2511	49.2511	0.0327987	0.938849	0.975971
MYY_03370	epoxyqueuosine reductase QueH	140.936	146.589	125.747	125.747	0.193709	0.466471	0.716379
MYY_1807	chaperonin GroEL	4152.36	4785.41	6192.02	6192.02	-0.470168	4.73e-05	0.000481035
MYY_1808	co-chaperone GroES	577.418	699.986	1094	1094	-0.774663	3.87e-07	6.6e-06
MYY_1809	single-stranded DNA-binding protein	49.4328	52.911	57.6343	57.6343	-0.170446	0.67196	0.847125
MYY_1810	SDR family NAD(P)-dependent oxidoreductase	796.184	1071.23	949.394	949.394	-0.0225374	0.895016	0.961525
MYY_1811	DUF4479 and tRNA-binding domain-containing protein	697.319	934.182	910.621	910.621	-0.157062	0.361004	0.617356
MYY_1812	thioredoxin family protein	535.347	616.716	628.737	628.737	-0.124963	0.430899	0.682434
MYY_1813	DUF4651 domain-containing protein	338.668	387.725	376.195	376.195	-0.0491922	0.788276	0.910159
MYY_1816	hypothetical protein	2430.62	2491.15	3114.35	3114.35	-0.33963	0.00151587	0.00981246
MYY_1817	response regulator transcription factor	2666.22	2564.88	3396.23	3396.23	-0.376999	0.000416562	0.0032271
MYY_1818	phosphatase PAP2 family protein	169.334	218.583	169.759	169.759	0.19519	0.436323	0.688199
MYY_1819	DUF2200 family protein	108.332	120.568	120.508	120.508	-0.0728155	0.79795	0.914176
MYY_1823	YebC/PmpR family DNA-binding transcriptional regulator	4779.21	3894.59	3693.83	3693.83	0.231162	0.0764911	0.231272
MYY_1824	cholesterol-dependent cytolysin pneumolysin	8202.7	5902.61	5983.48	5983.48	0.236915	0.127955	0.321386
MYY_03385	hypothetical protein	2023.59	1459.82	1559.27	1559.27	0.1587	0.340852	0.596646
MYY_1826	hypothetical protein	2067.77	1629.83	1790.85	1790.85	0.0451036	0.757211	0.90053
MYY_1827	DUF4231 domain-containing protein	1007.59	829.228	935.771	935.771	-0.0282998	0.851899	0.937965
MYY_1829	transposase	24.1905	28.624	36.6764	36.6764	-0.470829	0.37011	0.626815
MYY_1830	glycerophosphodiester phosphodiesterase family protein	47.3293	46.8392	74.4006	74.4006	-0.660268	0.0853442	0.24462
MYY_1831	extracellular solute-binding protein	105.176	73.7284	120.508	120.508	-0.435151	0.174588	0.391859
MYY_1832	ABC transporter ATP-binding protein	106.228	91.9437	154.041	154.041	-0.639067	0.0217296	0.091321
MYY_1833	iron ABC transporter permease	148.299	157.866	206.435	206.435	-0.430394	0.0680088	0.214712
MYY_1834	MgtC/SapB family protein	50.4846	56.3805	69.1611	69.1611	-0.370329	0.332651	0.589782
MYY_1835	HAD family phosphatase	71.5199	56.3805	76.4964	76.4964	-0.262246	0.473495	0.722838
MYY_1836	extracellular solute-binding protein	414.394	366.907	357.332	357.332	0.127282	0.482831	0.730683
MYY_1838	transposase	213.508	218.583	171.855	171.855	0.330443	0.146706	0.352846
MYY_1839	hypothetical protein	39.967	47.7066	42.9637	42.9637	0.0317856	0.943864	0.976539
MYY_1840	hypothetical protein	62.054	65.0545	61.8259	61.8259	0.0405129	0.914266	0.964907
MYY_1841	hypothetical protein	41.0187	44.237	37.7242	37.7242	0.177466	0.7028	0.866263
MYY_1842	hypothetical protein	82.0375	85.8719	83.8317	83.8317	0.00281847	0.99316	0.996778
MYY_03390	hypothetical protein	34.7082	39.0327	28.2932	28.2932	0.383731	0.457317	0.709706
MYY_1844	hypothetical protein	29.4494	20.8174	23.0537	23.0537	0.119312	0.843776	0.934991
MYY_03395	hypothetical protein	22.087	18.2153	16.7663	16.7663	0.262324	0.69931	0.863983
MYY_1845	helix-turn-helix transcriptional regulator	13.6729	17.3479	9.43106	9.43106	0.721055	0.384311	NA
MYY_1846	N-acetylmuramoyl-L-alanine amidase LytA	4325.9	4592.85	4676.76	4676.76	-0.0684968	0.51052	0.750033
MYY_1847	MATE family efflux transporter	2953.35	2866.73	2840.85	2840.85	0.0345949	0.74614	0.893337
MYY_1848	recombinase RecA	4696.12	4587.64	5168.22	5168.22	-0.155027	0.123609	0.314982
MYY_1849	competence/damage-inducible protein A	1192.7	1244.71	1239.66	1239.66	-0.0242839	0.845322	0.934991
MYY_1850	LCP family protein	1753.29	2039.24	1944.89	1944.89	-0.0358595	0.779424	0.906275
MYY_1851	GNAT family N-acetyltransferase	527.985	588.96	598.348	598.348	-0.0984005	0.530474	0.764313
MYY_1852	tRNA (adenosine(37)-N6)-threonylcarbamoyltransferase complex ATPase subunit type 1 TsaE	179.851	196.898	227.393	227.393	-0.270263	0.225549	0.457502
MYY_1853	hypothetical protein	28.3976	19.0826	23.0537	23.0537	0.0361991	0.953211	0.978675
MYY_1854	helix-turn-helix transcriptional regulator	278.717	275.831	411.823	411.823	-0.570865	0.00166202	0.0106513
MYY_1867	tetracycline resistance ribosomal protection protein Tet(M)	163.023	168.274	111.077	111.077	0.576968	0.0289999	0.113012
MYY_1868	hypothetical protein	32.6046	24.287	24.1016	24.1016	0.234691	0.685173	0.856516
MYY_1869	hypothetical protein	41.0187	17.3479	25.1495	25.1495	0.204639	0.745826	0.893337
MYY_1870	hypothetical protein	42.0705	38.1653	39.82	39.82	0.00918652	0.984283	0.993782
MYY_1871	hypothetical protein	25.2423	36.4305	36.6764	36.6764	-0.244271	0.638056	0.829947
MYY_1872	ABC-F type ribosomal protection protein Msr(D)	48.3811	66.7893	66.0174	66.0174	-0.192252	0.625617	0.823796
MYY_1873	macrolide efflux MFS transporter Mef(A)	45.2258	45.9718	38.7721	38.7721	0.234223	0.605868	0.813905
MYY_1878	tyrosine-type recombinase/integrase	90.4516	67.6567	112.125	112.125	-0.508857	0.117745	0.302565
MYY_1880	bacteriocin-associated integral membrane family protein	520.622	399.001	398.2	398.2	0.205387	0.288758	0.542763
MYY_1881	ABC transporter ATP-binding protein	166.178	135.313	134.131	134.131	0.165829	0.538258	0.767406
MYY_1883	nucleoside-diphosphate kinase	617.385	803.206	726.192	726.192	-0.0302024	0.860459	0.943912
MYY_1884	DNA-directed RNA polymerase subunit beta'	21911.4	21629.3	16450.9	16450.9	0.404187	1.59e-05	0.000179767
MYY_1885	DNA-directed RNA polymerase subunit beta	18434.2	17410.3	14915.7	14915.7	0.264871	0.0064907	0.0343029
MYY_1886	HlyC/CorC family transporter	2389.6	2369.72	2249.83	2249.83	0.0808978	0.459936	0.712052
MYY_1887	DNA-entry nuclease EndA	1634.44	1436.4	1162.12	1162.12	0.401197	0.002318	0.0140611
MYY_1888	DNA-directed RNA polymerase subunit beta	1003.38	712.997	652.839	652.839	0.392984	0.0356985	0.132202
MYY_1889	UDP-N-acetylglucosamine 1-carboxyvinyltransferase	1961.54	1266.39	1252.24	1252.24	0.365112	0.05948	0.194469
NA	DUF1146 domain-containing protein	437.533	240.268	215.867	215.867	0.647702	0.0229184	0.0948702
MYY_1890	PDZ domain-containing protein	1153.78	705.19	683.228	683.228	0.442537	0.0424624	0.153083
MYY_1891	pantetheine-phosphate adenylyltransferase	185.11	111.026	110.029	110.029	0.423796	0.192411	0.412279
MYY_1892	16S rRNA (guanine(966)-N(2))-methyltransferase RsmD	320.788	213.379	195.957	195.957	0.443495	0.0841821	0.244189
MYY_1893	aspartate--ammonia ligase	3428.75	3264.87	3486.35	3486.35	-0.0591126	0.577002	0.793892
MYY_1894	Bax inhibitor-1/YccA family protein	5340.85	6877.56	6605.93	6605.93	-0.11248	0.415895	0.671953
MYY_1895	RNA methyltransferase	1256.86	1203.07	1173.64	1173.64	0.0673069	0.590788	0.803688
MYY_1896	acylphosphatase	38.9152	63.3197	57.6343	57.6343	-0.16632	0.701604	0.865341
MYY_1897	membrane protein insertase YidC	3867.33	4101.9	3390.99	3390.99	0.232917	0.0281734	0.11046
MYY_1898	pyruvate formate lyase-activating protein	3091.13	3116.54	3888.74	3888.74	-0.325217	0.00170795	0.0108734
MYY_1899	diaminopimelate decarboxylase	1478.78	1144.96	1316.16	1316.16	-0.00582916	0.97002	0.989513
MYY_1900	pur operon repressor	1959.43	2088.68	2047.59	2047.59	-0.0163431	0.886808	0.959355
MYY_1901	HD domain-containing protein	2381.19	2286.45	2058.07	2058.07	0.181208	0.104684	0.278915
MYY_1902	DNA recombination protein RmuC	3574.94	3130.42	3073.48	3073.48	0.125049	0.290044	0.54304
MYY_1903	thiamine diphosphokinase	1940.5	1708.76	1765.7	1765.7	0.0467453	0.709012	0.870493
MYY_1904	ribulose-phosphate 3-epimerase	1001.28	1004.44	965.112	965.112	0.0553771	0.670193	0.847125
MYY_1905	ribosome small subunit-dependent GTPase A	886.636	725.141	785.922	785.922	0.0347936	0.825009	0.924719
MYY_1906	16S rRNA (adenine(1518)-N(6)/adenine(1519)-N(6))-dimethyltransferase RsmA	796.184	648.81	737.719	737.719	-0.0315991	0.844157	0.934991
MYY_1909	ABC transporter ATP-binding protein	334.46	349.559	376.195	376.195	-0.136883	0.444121	0.694818
MYY_1910	bacteriocin-associated integral membrane family protein	512.208	611.512	583.678	583.678	-0.0533726	0.747331	0.89374
MYY_1911	helix-turn-helix transcriptional regulator	1139.06	920.304	1072	1072	-0.0593512	0.695306	0.862538
MYY_1912	ribonuclease M5	883.481	832.697	927.388	927.388	-0.112567	0.405564	0.660755
MYY_1913	TatD family hydrolase	653.145	824.023	781.73	781.73	-0.0803005	0.624734	0.823796
MYY_1914	DUF1542 domain-containing protein	156.713	183.887	122.604	122.604	0.476022	0.0709168	0.219619
MYY_1915	50S ribosomal protein L34	1347.31	1476.3	1221.85	1221.85	0.209039	0.0998653	0.268675
MYY_1916	pyridoxal phosphate-dependent aminotransferase	4814.97	4935.47	4296.37	4296.37	0.182416	0.0719219	0.221272
MYY_03435	hypothetical protein	38.9152	30.3588	52.3948	52.3948	-0.601698	0.187098	0.409197
MYY_1917	universal stress protein	1108.56	1675.8	1607.47	1607.47	-0.20629	0.269474	0.518262
MYY_1918	Cof-type HAD-IIB family hydrolase	762.528	793.665	811.071	811.071	-0.0595083	0.667459	0.84539
MYY_1919	asparaginase	660.507	608.91	689.515	689.515	-0.120295	0.417663	0.671953
MYY_1921	catabolite control protein A	2148.75	2208.38	2529.62	2529.62	-0.215398	0.0496964	0.174616
MYY_1922	response regulator transcription factor	76.7787	39.0327	78.5922	78.5922	-0.449222	0.290424	0.54304
MYY_1923	sensor histidine kinase	116.746	75.4632	120.508	120.508	-0.332165	0.311207	0.567409
MYY_03440	ABC transporter permease	59.9505	46.8392	47.1553	47.1553	0.175678	0.680272	0.853243
MYY_1925	ABC transporter ATP-binding protein	43.1223	20.8174	29.3411	29.3411	0.114677	0.844155	0.934991
MYY_1930	transcription termination/antitermination protein NusG	2772.45	2917.04	2868.09	2868.09	-0.0115808	0.914907	0.964907
MYY_1931	preprotein translocase subunit SecE	1482.99	1704.43	1596.99	1596.99	-0.00224926	0.986124	0.994025
MYY_03515	50S ribosomal protein L33	1060.18	1288.95	1133.82	1133.82	0.0520063	0.721805	0.87839
MYY_1932	penicillin-binding protein	1715.42	1750.4	1801.33	1801.33	-0.055744	0.627204	0.824728
MYY_1933	RluA family pseudouridine synthase	444.896	419.818	394.009	394.009	0.133348	0.435047	0.686748
MYY_1934	type I glyceraldehyde-3-phosphate dehydrogenase	77313	78784.4	82885.4	82885.4	-0.0867398	0.345841	0.60315
MYY_1935	FtsX-like permease family protein	627.902	608.042	684.276	684.276	-0.147372	0.313979	0.570306
MYY_1937	carboxylating nicotinate-nucleotide diphosphorylase	315.529	347.825	296.555	296.555	0.162615	0.394174	0.650438
MYY_1938	C4-dicarboxylate ABC transporter	186.162	232.461	230.537	230.537	-0.13658	0.551807	0.776394
MYY_03530	AAA family ATPase	67.3128	59.8501	67.0653	67.0653	-0.0788283	0.831725	0.928471
MYY_1940	GntR family transcriptional regulator	231.388	198.633	235.777	235.777	-0.135038	0.539854	0.768187
MYY_1941	glycoside hydrolase family 1 protein	306.063	272.361	531.283	531.283	-0.879077	5.94e-07	9.71e-06
MYY_1942	PTS sugar transporter subunit IIC	311.322	304.455	602.54	602.54	-0.968997	4.91e-09	1.28e-07
MYY_1943	PTS sugar transporter subunit IIB	214.56	209.909	379.338	379.338	-0.838191	1.46e-05	0.000166577
MYY_1944	PTS lactose/cellobiose transporter subunit IIA	213.508	236.798	416.015	416.015	-0.884069	3.63e-06	4.96e-05
MYY_1945	bifunctional acetaldehyde-CoA/alcohol dehydrogenase	901.36	903.823	1319.3	1319.3	-0.547602	1.49e-05	0.000169072
MYY_1947	membrane protein	1216.89	1234.3	1035.32	1035.32	0.243506	0.053114	0.182968
MYY_1948	low molecular weight phosphotyrosine protein phosphatase	1568.18	1521.41	1389.51	1389.51	0.152645	0.200955	0.422269
MYY_1949	preprotein translocase subunit YajC	897.153	974.95	960.92	960.92	-0.0371556	0.783592	0.909476
MYY_1950	transketolase	4569.91	4117.51	4303.71	4303.71	0.0130759	0.905851	0.964651
MYY_1952	transcription antiterminator	22.087	12.1435	14.6705	14.6705	0.213807	0.776979	0.905682
MYY_1953	L-ribulose-5-phosphate 4-epimerase	11.5694	16.4805	16.7663	16.7663	-0.251476	0.73615	NA
MYY_1954	L-ribulose-5-phosphate 3-epimerase	14.7247	9.54132	18.8621	18.8621	-0.644886	0.390922	NA
MYY_1955	3-keto-L-gulonate-6-phosphate decarboxylase UlaD	9.46586	8.67393	12.5747	12.5747	-0.473058	0.589366	NA
MYY_1959	hypothetical protein	95.7104	107.557	125.747	125.747	-0.305284	0.291085	0.54304
MYY_1960	protein jag	2009.92	2008.88	2193.25	2193.25	-0.126306	0.255572	0.499999
MYY_1961	membrane protein insertase YidC	1115.92	1249.91	1231.28	1231.28	-0.0570429	0.665042	0.845037
MYY_1962	ribonuclease P protein component	823.53	965.408	854.035	854.035	0.0678712	0.645462	0.833392
MYY_1963	acetate kinase	2379.09	2399.21	3093.39	3093.39	-0.372649	0.000489337	0.00369055
MYY_1964	class I SAM-dependent methyltransferase	405.98	444.973	391.913	391.913	0.119549	0.490899	0.737495
MYY_1965	class I SAM-dependent methyltransferase	24.1905	23.4196	13.6226	13.6226	0.804816	0.235971	0.473169
MYY_1966	hypothetical protein	19.9835	21.6848	14.6705	14.6705	0.507225	0.463509	0.714144
MYY_1967	competence protein ComGF	21.0353	16.4805	11.5269	11.5269	0.699097	0.354575	NA
MYY_1968	hypothetical protein	26.2941	10.4087	5.23948	5.23948	1.79968	0.0591235	NA
MYY_1969	type II secretion system protein	24.1905	7.80654	12.5747	12.5747	0.334686	0.695108	NA
MYY_1971	type II secretion system F family protein	16.8282	13.0109	14.6705	14.6705	0.0200581	0.978835	NA
MYY_1973	DUF1033 family protein	799.34	864.791	873.945	873.945	-0.0701624	0.612304	0.81796
MYY_1974	zinc-dependent alcohol dehydrogenase family protein	2268.65	2500.69	2543.24	2543.24	-0.0924562	0.424295	0.677944
MYY_1975	N-acetylglucosamine-6-phosphate deacetylase	928.706	894.282	1009.12	1009.12	-0.147128	0.263832	0.512003
MYY_1976	acetyltransferase	3508.68	3277.88	3338.6	3338.6	0.0232001	0.829997	0.927403
MYY_1977	tRNA guanosine(34) transglycosylase Tgt	2943.88	3224.97	2843.99	2843.99	0.11741	0.296661	0.549192
MYY_1978	DUF975 family protein	682.594	742.488	903.286	903.286	-0.341396	0.0153718	0.0686392
MYY_1979	pyroglutamyl-peptidase I	1144.32	1508.4	2018.25	2018.25	-0.604447	9.22e-05	0.000855175
MYY_03535	DUF1304 domain-containing protein	489.07	684.373	913.765	913.765	-0.636867	0.000535191	0.00394343
MYY_1981	winged helix-turn-helix transcriptional regulator	481.707	568.142	849.843	849.843	-0.693358	9.23e-06	0.000110549
MYY_1982	LysM peptidoglycan-binding domain-containing protein	16404.3	15930.5	25295.2	25295.2	-0.645798	7.27e-12	3.05e-10
MYY_1983	HAD family hydrolase	317.632	300.118	190.717	190.717	0.694963	0.000812038	0.00565495
MYY_1984	MATE family efflux transporter	247.164	208.174	123.652	123.652	0.878835	0.000401743	0.00312485
MYY_1985	threonine synthase	1766.96	1678.41	1439.81	1439.81	0.258484	0.029735	0.114489
MYY_1986	glutamyl-tRNA synthetase	842.462	825.758	710.473	710.473	0.231282	0.0963056	0.262598
MYY_1987	cytidine deaminase	657.352	750.295	641.312	641.312	0.135305	0.377154	0.634832
MYY_1988	glutamate--tRNA ligase	2021.49	2005.41	1810.76	1810.76	0.153028	0.1755	0.392737
MYY_1989	glucose-6-phosphate isomerase	6395.77	5687.5	5781.24	5781.24	0.0633387	0.566648	0.788077
MYY_1990	hypothetical protein	458.568	548.192	454.787	454.787	0.148088	0.395686	0.651584
MYY_1991	gamma-glutamyl-gamma-aminobutyrate hydrolase family protein	67.3128	61.5849	63.9216	63.9216	0.0104614	0.97763	0.99022
MYY_1992	multidrug efflux ABC transporter subunit PatB	3387.73	3231.91	2921.53	2921.53	0.179852	0.0927338	0.256648
MYY_03620	IS110 family transposase	775.149	581.153	659.126	659.126	0.0392201	0.826776	0.926162
MYY_1994	multidrug efflux ABC transporter subunit PatA	1242.13	1357.47	1322.44	1322.44	-0.0243264	0.847741	0.936058
MYY_1995	DNA mismatch repair protein MutS	1663.89	1799.84	1845.34	1845.34	-0.0911189	0.442775	0.693743
MYY_1996	arginine repressor	246.112	305.322	343.71	343.71	-0.315432	0.121099	0.309509
MYY_1997	arginine--tRNA ligase	2192.92	2235.27	2282.32	2282.32	-0.0436813	0.691821	0.859873
MYY_2000	cupin domain-containing protein	1156.94	1236.9	1133.82	1133.82	0.078609	0.538112	0.767406
MYY_2001	response regulator transcription factor	3446.63	3261.4	3283.06	3283.06	0.0306475	0.774324	0.905084
MYY_2002	two-component sensor histidine kinase	4145	3791.37	3570.18	3570.18	0.152222	0.164793	0.379338
MYY_2003	phosphate-binding protein	283.976	328.742	151.945	151.945	1.01312	5.35e-06	7.02e-05
MYY_2004	phosphate ABC transporter permease subunit PstC	131.47	189.092	118.412	118.412	0.440525	0.132324	0.329359
MYY_2005	phosphate ABC transporter permease PstA	154.609	222.053	111.077	111.077	0.765064	0.00780367	0.0402494
MYY_2006	phosphate ABC transporter ATP-binding protein	237.698	290.577	130.987	130.987	1.01382	2.64e-05	0.00028596
MYY_2007	phosphate signaling complex protein PhoU	195.628	277.566	116.316	116.316	1.0273	0.000161851	0.00143216
MYY_03635	transposase	31.5529	39.9001	31.4369	31.4369	0.188058	0.713697	0.870493
MYY_2009	helix-turn-helix domain-containing protein	25.2423	23.4196	27.2453	27.2453	-0.164503	0.774647	0.905084
MYY_2010	NAD(P)H-dependent glycerol-3-phosphate dehydrogenase	2583.13	2739.23	2942.49	2942.49	-0.144718	0.185619	0.407347
MYY_2011	UTP--glucose-1-phosphate uridylyltransferase GalU	3276.24	3464.37	3388.89	3388.89	-0.00773465	0.942228	0.976539
MYY_2012	rhomboid family intramembrane serine protease	653.145	822.289	1061.52	1061.52	-0.523302	0.000954501	0.00650612
MYY_2013	5-formyltetrahydrofolate cyclo-ligase	857.186	869.128	1253.28	1253.28	-0.537885	2.67e-05	0.000287295
MYY_2014	N-acetyldiaminopimelate deacetylase	1386.22	1236.9	2079.03	2079.03	-0.665388	8.5e-08	1.66e-06
MYY_2015	2,3,4,5-tetrahydropyridine-2,6-dicarboxylate N-acetyltransferase	1551.35	1858.82	2837.7	2837.7	-0.734033	2e-08	4.6e-07
MYY_2016	EamA family transporter	166.178	148.324	110.029	110.029	0.513755	0.0579285	0.191399
MYY_2017	penicillin-binding protein	5179.93	4990.98	5496.21	5496.21	-0.112161	0.266086	0.514309
MYY_2018	tyrosine--tRNA ligase	5707.92	5697.04	5697.41	5697.41	0.00127764	0.989697	0.995373
MYY_2019	heavy metal translocating P-type ATPase	3995.65	4411.56	3813.29	3813.29	0.140857	0.202168	0.423433
MYY_2020	hypothetical protein	3181.58	2733.16	3300.87	3300.87	-0.159011	0.191857	0.412199
MYY_2021	methyltransferase domain-containing protein	134.626	131.844	170.807	170.807	-0.358733	0.154926	0.363124
MYY_2022	membrane protein	285.028	316.598	360.476	360.476	-0.259679	0.166452	0.381337
MYY_2023	glycogen/starch/alpha-glucan family phosphorylase	37715.2	34250.7	30640.5	30640.5	0.231839	0.0226548	0.0941835
MYY_2024	4-alpha-glucanotransferase	26338.2	26969	22504.6	22504.6	0.244124	0.00907001	0.0460805
MYY_2025	extracellular solute-binding protein	1875.29	2032.3	1913.46	1913.46	0.0305125	0.795116	0.913996
MYY_2026	sugar ABC transporter permease	703.629	745.958	574.247	574.247	0.33642	0.0230056	0.0950275
MYY_2027	sugar ABC transporter permease	491.173	523.905	386.674	386.674	0.393053	0.0186057	0.0797565
MYY_2028	DUF1189 domain-containing protein	667.869	688.71	565.864	565.864	0.261737	0.0780644	0.234193
MYY_2029	LacI family DNA-binding transcriptional regulator	1390.43	1400.84	1263.76	1263.76	0.143247	0.237333	0.475406
MYY_2031	YitT family protein	2090.9	2132.92	1857.92	1857.92	0.184966	0.100182	0.269153
MYY_2032	aspartate--tRNA ligase	3035.39	2836.37	2942.49	2942.49	-0.00351132	0.974456	0.990164
MYY_2034	hypothetical protein	613.178	561.203	697.899	697.899	-0.250108	0.0960962	0.262563
MYY_2035	CPBP family intramembrane metalloprotease	399.67	495.281	410.775	410.775	0.12541	0.497997	0.74468
MYY_2036	DUF3169 family protein	391.256	391.194	323.8	323.8	0.272894	0.126685	0.319863
MYY_03650	hypothetical protein	187.214	208.174	156.136	156.136	0.341796	0.153892	0.362357
MYY_2038	helix-turn-helix transcriptional regulator	198.783	244.605	198.052	198.052	0.165118	0.477219	0.723707
MYY_2039	hypothetical protein	173.541	232.461	215.867	215.867	-0.0853018	0.725429	0.87839
MYY_2041	histidine--tRNA ligase	1611.3	1587.33	1449.24	1449.24	0.142063	0.228425	0.461395
MYY_2042	hypothetical protein	54.6917	60.7175	19.91	19.91	1.5364	0.00190807	0.0120283
MYY_2043	transcriptional regulator Rgg	607.919	601.971	418.11	418.11	0.532826	0.000753941	0.00528855
MYY_2045	metal-sulfur cluster assembly factor	318.684	455.381	268.261	268.261	0.531368	0.018456	0.079291
MYY_2047	dihydroxy-acid dehydratase	2262.34	2261.29	2133.52	2133.52	0.0842472	0.44502	0.695659
MYY_2048	transketolase family protein	195.628	154.396	273.501	273.501	-0.647523	0.004815	0.02636
MYY_2049	transketolase	128.315	138.783	180.238	180.238	-0.43127	0.0849406	0.244189
MYY_2050	PTS ascorbate transporter subunit IIC	128.315	148.324	158.232	158.232	-0.191905	0.459737	0.712052
MYY_2051	PTS sugar transporter subunit IIB	37.8635	40.7675	44.0116	44.0116	-0.161547	0.723555	0.87839
MYY_2052	BglG family transcription antiterminator	402.825	318.333	388.769	388.769	-0.110968	0.569567	0.790012
MYY_2053	SPFH domain-containing protein	402.825	393.796	472.601	472.601	-0.24701	0.138014	0.340011
MYY_03660	PTS ascorbate transporter subunit IIC	194.576	194.296	233.681	233.681	-0.265265	0.223785	0.456323
MYY_2054	50S ribosomal protein L32	6487.27	7753.63	5397.71	5397.71	0.399853	0.00106873	0.00715828
MYY_2055	50S ribosomal protein L33	4042.98	6118.59	3213.9	3213.9	0.661082	0.000196622	0.00167086
MYY_2056	choline-binding protein PcpA	1606.04	1432.07	1330.83	1330.83	0.190207	0.137698	0.340011
MYY_2057	ATP-binding protein	6.31058	6.07175	14.6705	14.6705	-1.24558	0.17193	NA
MYY_2061	beta-N-acetylhexosaminidase	55.7434	45.9718	171.855	171.855	-1.76151	1.06e-08	2.48e-07
MYY_2062	ROK family protein	29.4494	21.6848	83.8317	83.8317	-1.72108	6.03e-05	0.000599268
MYY_2063	alpha-mannosidase	105.176	79.8002	301.794	301.794	-1.71218	6.49e-12	2.78e-10
MYY_2064	glycoside hydrolase family 125 protein	42.0705	45.9718	111.077	111.077	-1.33325	0.000144576	0.0012852
MYY_2065	glycoside hydrolase family 92 protein	114.642	95.4132	145.658	145.658	-0.474783	0.0919065	0.25509
MYY_2066	alpha-L-fucosidase	93.6069	98.0154	100.598	100.598	-0.0696244	0.820028	0.922988
MYY_2067	arginine deiminase	258.734	215.113	382.482	382.482	-0.693579	0.000522054	0.00387324
MYY_2068	ornithine carbamoyltransferase	161.971	138.783	322.752	322.752	-1.10463	4.33e-07	7.27e-06
MYY_2069	carbamate kinase	51.5364	43.3696	99.5501	99.5501	-1.07254	0.00281949	0.0167348
MYY_2070	YfcC family protein	107.28	87.6067	168.711	168.711	-0.795488	0.00411714	0.0230871
MYY_2071	Sapep family Mn(2+)-dependent dipeptidase	130.419	104.955	177.094	177.094	-0.593046	0.0261217	0.104109
MYY_2073	hypothetical protein	58.8987	42.5023	71.2569	71.2569	-0.496505	0.211172	0.435941
MYY_2074	YSIRK-type signal peptide-containing protein	43.1223	39.0327	58.6822	58.6822	-0.516408	0.220333	0.451192
MYY_2076	SPFH domain-containing protein	2890.24	2545.8	3229.61	3229.61	-0.249269	0.0344441	0.128516
MYY_2077	iron-containing alcohol dehydrogenase	30.5011	24.287	38.7721	38.7721	-0.505342	0.327692	0.583673
MYY_2078	L-fucose isomerase	53.6399	42.5023	57.6343	57.6343	-0.265601	0.522324	0.759117
MYY_03670	discoidin domain-containing protein	48.3811	24.287	37.7242	37.7242	-0.0631082	0.906142	0.964651
MYY_2080	glycoside hydrolase family 95 protein	25.2423	16.4805	23.0537	23.0537	-0.151068	0.812507	0.920719
MYY_2081	PTS mannose/fructose/sorbose transporter family subunit IID	28.3976	37.2979	69.1611	69.1611	-1.06847	0.0128968	0.0600917
MYY_2082	PTS mannose/fructose/sorbose/N-acetylgalactosamine transporter subunit IIC	22.087	27.7566	33.5327	33.5327	-0.424055	0.438021	0.690312
MYY_2083	PTS sugar transporter subunit IIB	13.6729	10.4087	32.4848	32.4848	-1.43862	0.0250533	0.100893
MYY_2084	PTS sugar transporter subunit IIA	10.5176	22.5522	25.1495	25.1495	-0.592575	0.385786	0.642643
MYY_03675	RbsD/FucU family protein	14.7247	24.287	33.5327	33.5327	-0.77234	0.192423	0.412279
MYY_2086	L-fuculose-phosphate aldolase	27.3458	44.237	40.8679	40.8679	-0.184178	0.713291	0.870493
MYY_2087	rhamnulokinase	110.435	121.435	134.131	134.131	-0.208851	0.449758	0.701333
MYY_2088	DeoR/GlpR transcriptional regulator	495.38	479.668	629.785	629.785	-0.369769	0.016074	0.0712801
MYY_2089	zinc ABC transporter substrate-binding lipoprotein AdcA	1900.53	1673.2	1304.63	1304.63	0.453185	0.000422286	0.00325836
MYY_2090	metal ABC transporter permease	841.41	817.084	600.444	600.444	0.465524	0.00110917	0.00740343
MYY_2091	metal ABC transporter ATP-binding protein	673.128	659.219	494.607	494.607	0.429421	0.00466196	0.0257677
MYY_2092	MarR family transcriptional regulator	306.063	317.466	220.058	220.058	0.502991	0.0123741	0.0582187
MYY_2093	D-alanyl-lipoteichoic acid biosynthesis protein DltD	7552.71	7443.97	7190.66	7190.66	0.0604179	0.535227	0.766951
MYY_2094	D-alanine--poly(phosphoribitol) ligase subunit DltC	2656.75	2711.47	2544.29	2544.29	0.0772716	0.473648	0.722838
MYY_2095	D-alanyl-lipoteichoic acid biosynthesis protein DltB	7182.49	7340.75	6967.46	6967.46	0.0597015	0.542002	0.768766
MYY_2096	D-alanine--poly(phosphoribitol) ligase subunit DltA	10419.8	10151.1	10174	10174	0.0156778	0.870596	0.949876
MYY_2097	teichoic acid D-Ala incorporation-associated protein DltX	1254.75	1210.01	1220.8	1220.8	0.0133596	0.914344	0.964907
MYY_2098	MFS transporter	105.176	84.1371	88.0232	88.0232	0.101692	0.754825	0.899912
MYY_2099	group II intron reverse transcriptase/maturase	18.9317	12.1435	17.8142	17.8142	-0.20469	0.777506	0.905682
MYY_2101	hypothetical protein	134.626	201.235	203.292	203.292	-0.271239	0.313951	0.570306
MYY_2102	hypothetical protein	287.131	320.935	505.086	505.086	-0.730727	3.33e-05	0.000350618
MYY_2103	aquaporin family protein	691.008	748.56	1008.08	1008.08	-0.485177	0.000447193	0.00343679
MYY_2104	type 1 glycerol-3-phosphate oxidase	1759.6	2132.92	2795.79	2795.79	-0.52178	8.32e-05	0.000782583
MYY_2105	glycerol kinase GlpK	2568.4	3159.91	3563.89	3563.89	-0.314777	0.0175548	0.0759264
MYY_2106	helix-turn-helix domain-containing protein	328.15	342.62	501.942	501.942	-0.581103	0.000623627	0.00447203
MYY_2107	Hsp33 family molecular chaperone HslO	1979.42	1814.59	1943.85	1943.85	-0.0356473	0.763313	0.90482
MYY_2108	tRNA dihydrouridine synthase DusB	3026.97	2987.3	3023.18	3023.18	-0.00773063	0.941639	0.976539
MYY_2109	pneumococcal surface protein PspC, LPXTG-anchored form	255.578	232.461	268.261	268.261	-0.137913	0.502271	0.74656
MYY_2112	pneumococcal surface protein PspC, choline-binding form	2457.97	2655.09	2665.85	2665.85	-0.060076	0.592679	0.804666
MYY_2113	isoprenylcysteine carboxyl methyltransferase family protein	502.742	530.844	469.457	469.457	0.139165	0.386714	0.643079
MYY_2114	two-component system sensor histidine kinase HK06	1355.72	1227.36	1228.13	1228.13	0.071981	0.576789	0.793892
MYY_2115	two-component system response regulator RR06	907.671	860.454	880.232	880.232	0.00580467	0.965807	0.988713
MYY_2118	ATP-dependent Clp protease ATP-binding subunit	4136.58	3949.24	3942.18	3942.18	0.0362525	0.727628	0.878659
MYY_2119	CtsR family transcriptional regulator	513.26	569.01	660.174	660.174	-0.285766	0.0644575	0.205859
MYY_2120	ABC transporter ATP-binding protein	1057.02	1007.04	2496.09	2496.09	-1.27464	1.65e-27	2.65e-25
MYY_2121	ABC transporter substrate-binding protein	1235.82	1042.61	3000.13	3000.13	-1.39817	5.99e-27	8.89e-25
MYY_2122	ABC transporter permease	547.968	491.812	1213.46	1213.46	-1.22421	6.04e-18	4.48e-16
MYY_2123	thiamine-binding protein	235.595	286.24	551.193	551.193	-1.07612	6.08e-09	1.47e-07
MYY_2124	choline binding-anchored murein hydrolase CbpD	57.8469	68.524	40.8679	40.8679	0.630875	0.13137	0.327503
MYY_2125	hypothetical protein	501.691	683.506	514.517	514.517	0.205831	0.27983	0.531291
MYY_2126	replicative DNA helicase	3263.62	3421	2838.75	2838.75	0.23576	0.0277233	0.109362
MYY_2127	50S ribosomal protein L9	1424.09	1452.02	1188.31	1188.31	0.275327	0.0238497	0.0974439
MYY_2128	DHH family phosphoesterase	3482.39	4178.23	3238	3238	0.242768	0.0555817	0.18679
MYY_2129	ribosome-associated translation inhibitor RaiA	3827.36	5365.69	5540.22	5540.22	-0.268999	0.0896769	0.251824
MYY_2131	DEAD/DEAH box helicase	12.6212	13.0109	15.7184	15.7184	-0.293957	0.700734	NA
MYY_2132	YigZ family protein	333.409	385.99	402.392	402.392	-0.160127	0.380089	0.636278
MYY_2133	cysteine synthase A	266.096	240.268	260.926	260.926	-0.0447929	0.827677	0.926577
MYY_03695	transposase	32.6046	22.5522	44.0116	44.0116	-0.681183	0.17965	0.39787
MYY_2135	transposase	24.1905	20.8174	25.1495	25.1495	-0.162922	0.785463	0.910004
MYY_2136	IS66 family insertion sequence element accessory protein TnpB	46.2776	23.4196	55.5385	55.5385	-0.682837	0.165778	0.380698
MYY_2137	elongation factor Ts	7154.09	7883.73	6375.4	6375.4	0.238167	0.0249845	0.100826
MYY_2138	30S ribosomal protein S2	11091.9	11959.6	9705.61	9705.61	0.248059	0.0140871	0.0642412
MYY_2139	CHAP domain-containing protein	8059.66	9779.86	16860.6	16860.6	-0.918385	6.99e-14	3.96e-12
MYY_2140	rod shape-determining protein MreD	1043.35	960.204	622.45	622.45	0.685935	1.26e-06	1.92e-05
MYY_2141	rod shape-determining protein MreC	1461.95	1311.5	916.909	916.909	0.596202	7.46e-06	9.35e-05
MYY_2142	energy-coupling factor transporter transmembrane protein EcfT	689.956	842.239	508.229	508.229	0.593389	0.000353341	0.00282819
MYY_2143	energy-coupling factor transporter ATPase	1203.22	1554.37	1045.8	1045.8	0.399843	0.0110392	0.0533701
MYY_2144	energy-coupling factor transporter ATPase	1470.36	1501.46	1210.32	1210.32	0.296094	0.0145823	0.0661865
MYY_2145	CDP-diacylglycerol--glycerol-3-phosphate 3-phosphatidyltransferase	821.427	859.586	657.031	657.031	0.355681	0.0118665	0.0566594
MYY_2146	helix-turn-helix domain-containing protein	1027.57	1048.68	798.497	798.497	0.378779	0.00435432	0.0241965
MYY_2147	insulinase family protein	1866.88	1589.93	1333.97	1333.97	0.37299	0.00542068	0.0292081
MYY_2148	insulinase family protein	2048.83	1811.98	1405.23	1405.23	0.457541	0.000292313	0.00239883
MYY_2149	S4 domain-containing protein YaaA	456.465	429.36	515.565	515.565	-0.219853	0.176191	0.393783
MYY_2150	DNA replication/repair protein RecF	932.913	889.945	922.148	922.148	-0.0172707	0.897224	0.961525
MYY_2151	IMP dehydrogenase	1716.48	2326.35	2266.6	2266.6	-0.164337	0.297572	0.550352
MYY_2152	tryptophan--tRNA ligase	880.325	1059.09	726.192	726.192	0.418339	0.00632297	0.0335082
MYY_2153	ATP-binding cassette domain-containing protein	1964.69	1851.88	1757.32	1757.32	0.118582	0.308236	0.56359
MYY_2154	YfhO family protein	728.871	654.014	506.134	506.134	0.449172	0.00396621	0.0223056
MYY_2156	TetR/AcrR family transcriptional regulator	61.0022	64.1871	46.1074	46.1074	0.441763	0.27427	0.524348
MYY_2157	response regulator transcription factor	85.1928	142.252	130.987	130.987	-0.198241	0.544015	0.770488
MYY_03720	sensor histidine kinase	163.023	188.224	171.855	171.855	0.0332244	0.891384	0.961471
MYY_2159	competence-stimulating peptide ComC	45.2258	52.0436	38.7721	38.7721	0.329011	0.464295	0.714785
MYY_2161	23S rRNA (pseudouridine(1915)-N(3))-methyltransferase RlmH	102.021	106.689	119.46	119.46	-0.19432	0.500798	0.746317
MYY_2162	trypsin-like peptidase domain-containing protein	41960.1	47858.4	42977.3	42977.3	0.0634703	0.556573	0.778677
MYY_2163	ParB/RepB/Spo0J family partition protein	23826.6	27682	22947.9	22947.9	0.166517	0.138223	0.340092
NA	transposase	45.2258	54.6458	46.1074	46.1074	0.11793	0.784614	0.909568
NA	transposase	59.9505	54.6458	57.6343	57.6343	-0.00990451	0.979887	0.991191
NA	hypothetical protein	1641.8	1529.21	1716.45	1716.45	-0.11492	0.336374	0.591492
NA	transposase	12.6212	16.4805	19.91	19.91	-0.447478	0.525415	0.760238
NA	hypothetical protein	13.6729	20.8174	7.33527	7.33527	1.23836	0.150006	NA
NA	transposase	33.6564	42.5023	22.0058	22.0058	0.794179	0.146204	0.352534
NA	IS630 family transposase	17.88	20.8174	10.479	10.479	0.886792	0.244455	NA
NA	IS630 family transposase	208.249	234.196	177.094	177.094	0.322421	0.159321	0.371486
MYY_0469	DNA alkylation repair protein	1213.73	1211.75	1066.76	1066.76	0.185027	0.140388	0.344057
NA	CPBP family intramembrane metalloprotease	112.539	92.811	102.694	102.694	-0.00304657	0.992084	0.996727
MYY_02515	glycosyl transferase family 8	197.731	207.307	192.813	192.813	0.0714987	0.751645	0.897785
NA	hypothetical protein	176.696	264.555	207.483	207.483	0.0923298	0.722342	0.87839
NA	transposase	3984.08	4110.58	3036.8	3036.8	0.414515	7.22e-05	0.000699499
NA	ISL3 family transposase	41.0187	31.2261	30.389	30.389	0.245331	0.635503	0.829947
NA	hypothetical protein	112.539	124.905	69.1611	69.1611	0.780844	0.0140099	0.0640403
NA	IS30 family transposase	26.2941	35.5631	31.4369	31.4369	-0.0187951	0.971916	0.990164
NA	transposase	55.7434	63.3197	57.6343	57.6343	0.0486896	0.900808	0.962233
NA	cysteine ABC transporter substrate-binding protein	88.3481	121.435	186.525	186.525	-0.825396	0.0030977	0.0181075
NA	IS630 family transposase	53.6399	53.7784	99.5501	99.5501	-0.890204	0.0101447	0.0500491
NA	IS630 family transposase	72.5716	110.159	78.5922	78.5922	0.222217	0.534558	0.766951
NA	ISL3 family transposase	149.35	130.109	71.2569	71.2569	0.969931	0.00149328	0.00973154
NA	ApaLI family restriction endonuclease	276.614	300.118	253.591	253.591	0.186388	0.352991	0.610143
NA	hypothetical protein	114.642	155.263	140.418	140.418	-0.0534281	0.850464	0.937404
NA	G5 domain-containing protein	849.824	726.875	810.023	810.023	-0.0403516	0.787844	0.910159
NA	IS630 family transposase	54.6917	48.574	48.2032	48.2032	0.0973276	0.817033	0.921678
NA	transposase	31.5529	13.0109	19.91	19.91	0.151484	0.828588	0.926577
NA	transposase	10.5176	14.7457	9.43106	9.43106	0.42653	0.62674	NA
NA	Type 1 glutamine amidotransferase-like domain-containing protein	160.92	137.915	188.621	188.621	-0.338455	0.170203	0.386638
NA	transposase family protein	94.6586	96.2806	136.226	136.226	-0.512599	0.0717704	0.221158
NA	ISL3 family transposase	27.3458	37.2979	38.7721	38.7721	-0.257385	0.60893	0.81568
NA	IS5 family transposase	339.719	381.653	349.997	349.997	0.0447301	0.807908	0.920633
NA	transposase	172.489	177.816	151.945	151.945	0.205474	0.400677	0.656117
NA	hypothetical protein	31.5529	49.4414	38.7721	38.7721	0.0690953	0.888236	0.959355
NA	helix-turn-helix domain-containing protein	164.075	188.224	173.951	173.951	0.0199761	0.934234	0.975183
NA	ISL3 family transposase	23.1388	11.2761	9.43106	9.43106	0.858941	0.307317	NA
NA	NAD-binding protein	332.357	300.985	273.501	273.501	0.210281	0.282038	0.534957
NA	hypothetical protein	994.967	1033.93	974.543	974.543	0.0582093	0.655775	0.838907
NA	esterase family protein	143.04	124.905	79.6401	79.6401	0.748712	0.0130311	0.0604257
NA	transposase	111.487	143.987	91.1669	91.1669	0.489653	0.110213	0.288078
NA	IS630 family transposase	397.566	427.625	543.858	543.858	-0.397602	0.0149913	0.0674579
NA	IS630 family transposase	864.549	788.46	862.418	862.418	-0.062154	0.657168	0.839916
NA	ABC transporter ATP-binding protein	43.1223	36.4305	49.2511	49.2511	-0.311152	0.485309	0.732921
NA	GNAT family N-acetyltransferase	180.903	200.368	194.909	194.909	-0.0305793	0.894469	0.961525
NA	ferredoxin	301.856	329.609	420.206	420.206	-0.411223	0.0220799	0.0923908
NA	hypothetical protein	24.1905	36.4305	40.8679	40.8679	-0.42418	0.402204	0.657502
NA	transposase	703.629	649.677	676.941	676.941	-0.00136848	0.992593	0.996727
NA	prepilin peptidase	52.5881	54.6458	49.2511	49.2511	0.123125	0.765609	0.904907
NA	protein phosphatase 2C domain-containing protein	18.9317	7.80654	11.5269	11.5269	0.202104	0.816448	NA
MYY_1815	choline-binding protein A	898.205	829.228	998.645	998.645	-0.210108	0.12114	0.309509
NA	ATP-binding cassette domain-containing protein	16.8282	19.95	6.28737	6.28737	1.55036	0.0720682	NA
NA	IS630 family transposase	882.429	1071.23	1031.13	1031.13	-0.0768152	0.60651	0.813905
NA	transposase	748.855	819.686	790.113	790.113	-0.00991898	0.944475	0.976539
NA	IS5 family transposase	14.7247	15.6131	16.7663	16.7663	-0.143437	0.842932	0.934991
NA	ABC transporter permease	27.3458	24.287	18.8621	18.8621	0.45105	0.466457	0.716379
NA	hypothetical protein	58.8987	56.3805	38.7721	38.7721	0.571433	0.182434	0.40265
NA	UDP-galactopyranose mutase	8.4141	18.2153	18.8621	18.8621	-0.489899	0.521425	0.759116
NA	hypothetical protein	14.7247	6.07175	10.479	10.479	-0.0240565	0.979512	NA
NA	UDP-galactopuranose mutase	18.9317	30.3588	29.3411	29.3411	-0.244091	0.675598	0.850116
MYY_02385	AzlD domain-containing protein	61.0022	86.7393	78.5922	78.5922	-0.0844633	0.816436	0.921678
NA	hypothetical protein	43.1223	65.0545	77.5443	77.5443	-0.513206	0.191351	0.412199
NA	hypothetical protein	90.4516	115.363	138.322	138.322	-0.422943	0.146412	0.352595
MYY_02485	UDP-galactopyranose mutase	4641.43	4492.23	4347.72	4347.72	0.0708381	0.487539	0.734979
NA	DNA alkylation repair protein	1159.04	1162.31	1088.76	1088.76	0.0922938	0.463346	0.714144
MYY_02540	transposase	148.299	149.192	122.604	122.604	0.27892	0.292651	0.544907
MYY_02650	GNAT family acetyltransferase	510.105	505.69	493.559	493.559	0.0412198	0.79493	0.913996
NA	TIGR01212 family radical SAM protein	137.781	110.159	145.658	145.658	-0.235828	0.393855	0.650438
MYY_02715	transposase	395.463	417.216	392.961	392.961	0.0489177	0.776802	0.905682
NA	UDP-galactopyranose mutase	998.123	931.58	955.681	955.681	0.0132201	0.921208	0.968298
NA	translation factor (SUA5)	189.317	235.063	164.52	164.52	0.369543	0.129152	0.323552
NA	galactose-6-phosphate isomerase	106.228	132.711	129.939	129.939	-0.118048	0.67911	0.852866
NA	IS630 family transposase	141.988	125.772	169.759	169.759	-0.344437	0.177981	0.395993
NA	transposase	119.901	102.352	119.46	119.46	-0.106677	0.712681	0.870493
NA	UDP-galactopuranose mutase	237.698	277.566	261.974	261.974	-0.0222041	0.915491	0.964907
MYY_1457	hypothetical protein	21.0353	7.80654	17.8142	17.8142	-0.319009	0.686106	0.856634
NA	IS3 family transposase	116.746	104.087	162.424	162.424	-0.558754	0.0369107	0.136139
NA	hypothetical protein	13.6729	20.8174	27.2453	27.2453	-0.651969	0.304185	0.559897
NA	UDP-galactopyranose mutase	45.2258	70.2588	71.2569	71.2569	-0.297013	0.457248	0.709706
MYY_03170	IS30 family transposase	30.5011	21.6848	11.5269	11.5269	1.17449	0.0925262	0.256441
NA	UDP-galactopyranose mutase	106.228	136.181	103.742	103.742	0.227628	0.449619	0.701333
NA	transposase	14.7247	20.8174	13.6226	13.6226	0.388562	0.600581	0.811289
NA	UDP-galactopyranose mutase	271.355	294.046	227.393	227.393	0.315041	0.125468	0.317623
NA	UDP-galactopuranose mutase	36.8117	21.6848	30.389	30.389	-0.0629786	0.91116	0.964907
NA	UDP-galactopuranose mutase	127.263	132.711	163.472	163.472	-0.330004	0.198002	0.419721
NA	hypothetical protein	57.8469	55.5131	42.9637	42.9637	0.399126	0.342609	0.599178
NA	hypothetical protein	71.5199	92.811	60.778	60.778	0.438357	0.232345	0.467355
MYY_0018	hypothetical protein	71.5199	88.4741	64.9695	64.9695	0.303098	0.399927	0.656002
MYY_0103	hypothetical protein	189.317	190.826	179.19	179.19	0.0851624	0.713359	0.870493
NA	lysyl-tRNA synthetase	6.31058	12.1435	13.6226	13.6226	-0.550376	0.531491	NA
NA	hypothetical protein	75.7269	75.4632	74.4006	74.4006	0.022923	0.947153	0.977717
MYY_02285	hypothetical protein	175.644	176.948	197.004	197.004	-0.160117	0.4877	0.734979
MYY_0164	hypothetical protein	82.0375	113.628	60.778	60.778	0.690514	0.0548857	0.185811
NA	hypothetical protein	3131.1	3353.34	3083.96	3083.96	0.0724466	0.505708	0.748944
NA	UDP-galactopuranose mutase	99.9174	150.926	99.5501	99.5501	0.337713	0.295263	0.547656
NA	glycosyltransferase family 4 protein	48.3811	39.9001	39.82	39.82	0.145685	0.751261	0.897785
NA	iron ABC transporter permease	46.2776	54.6458	74.4006	74.4006	-0.557127	0.144845	0.351012
MYY_0541	hypothetical protein	118.849	124.905	90.119	90.119	0.436189	0.141889	0.34644
MYY_0553	hypothetical protein	86.2445	102.352	81.7359	81.7359	0.20866	0.523799	0.760238
NA	UDP-galactopyranose mutase	170.386	183.887	159.28	159.28	0.154324	0.525036	0.760238
MYY_02635	group II intron reverse transcriptase/maturase	76.7787	72.861	66.0174	66.0174	0.179793	0.614397	0.819055
NA	rhodanese-like domain-containing protein	405.98	398.133	438.02	438.02	-0.123835	0.462452	0.713892
MYY_0679	hypothetical protein	826.685	680.903	683.228	683.228	0.140396	0.379529	0.636278
MYY_0682	hypothetical protein	25.2423	25.1544	30.389	30.389	-0.270281	0.625627	0.823796
MYY_0736	hypothetical protein	599.505	811.012	1182.03	1182.03	-0.743059	1.36e-05	0.000156417
NA	hypothetical protein	18.9317	30.3588	25.1495	25.1495	-0.0221077	0.970861	0.989847
NA	pneumococcal-type histidine triad protein	28.3976	54.6458	33.5327	33.5327	0.31597	0.551115	0.775987
MYY_1172	HAD-IB family phosphatase	23.1388	48.574	58.6822	58.6822	-0.699899	0.154586	0.363124
MYY_02895	HAD family hydrolase	16.8282	35.5631	55.5385	55.5385	-1.07124	0.0393893	0.143633
NA	zinc metalloprotease	312.373	388.592	313.321	313.321	0.163874	0.413131	0.670454
NA	hypothetical protein	44.174	57.2479	35.6285	35.6285	0.512758	0.265155	0.513689
MYY_1305	hypothetical protein	403.877	491.812	475.745	475.745	-0.085284	0.632632	0.828471
NA	discoidin domain-containing protein	2069.87	1771.22	2318.99	2318.99	-0.272675	0.0321462	0.121827
NA	UDP-galactopuranose mutase	127.263	163.07	98.5022	98.5022	0.562348	0.055111	0.186181
MYY_1512	hypothetical protein	26.2941	55.5131	55.5385	55.5385	-0.431483	0.378513	0.63602
MYY_1543	hypothetical protein	8.4141	15.6131	12.5747	12.5747	-0.0562775	0.947009	NA
MYY_03080	serine/threonine protein kinase	9.46586	26.0218	11.5269	11.5269	0.633257	0.447946	NA
MYY_1647	hypothetical protein	409.136	370.377	334.279	334.279	0.220426	0.224999	0.457347
NA	DUF3290 family protein	350.237	358.233	365.716	365.716	-0.045736	0.797397	0.914176
NA	UDP-galactopuranose mutase	53.6399	65.0545	281.884	281.884	-2.24245	1.94e-17	1.33e-15
NA	Rgg/GadR/MutR family transcriptional regulator	27.3458	32.0935	40.8679	40.8679	-0.456638	0.358873	0.615616
MYY_1908	hypothetical protein	189.317	222.053	198.052	198.052	0.0565893	0.80613	0.920558
MYY_1920	hypothetical protein	236.647	252.411	236.824	236.824	0.0470306	0.822083	0.923586
NA	UDP-galactopuranose mutase	199.835	209.909	186.525	186.525	0.136007	0.54906	0.775357
NA	UDP-galactopyranose mutase	89.3998	107.557	77.5443	77.5443	0.347265	0.290956	0.54304

## Sheet: adrS438A v.s. WT summarized
Gene_tag	Product	adrS438A-1	adrS438A-2	WT-1	WT-2	log2FoldChange	Fold change	padj	Note: fold change >1.5, padj<0.05
MYY_1049	6-phospho-beta-galactosidase	31.5529	44.237	198.052	198.052	-2.37597	-5.19083	5.77e-12
MYY_1791	sucrose phosphorylase	424.912	327.007	1896.69	1896.69	-2.3384	-5.0574	2.43e-46
MYY_0248	6,7-dimethyl-8-ribityllumazine synthase	143.04	121.435	626.642	626.642	-2.2485	-4.7519	4.57e-29
MYY_0249	bifunctional 3,4-dihydroxy-2-butanone-4-phosphate synthase/GTP cyclohydrolase II	281.872	193.429	1099.24	1099.24	-2.21497	-4.64271	4.46e-28
MYY_1793	carbohydrate ABC transporter permease	202.99	202.97	932.627	932.627	-2.19996	-4.59468	9.72e-40
MYY_1794	sugar ABC transporter permease	189.317	190.826	862.418	862.418	-2.18166	-4.53675	3.3e-37
MYY_0250	riboflavin synthase	206.145	128.374	719.904	719.904	-2.11265	-4.32486	1.01e-18
MYY_1747	UDP-glucose--hexose-1-phosphate uridylyltransferase	377.583	346.09	1500.59	1500.59	-2.05365	-4.15154	2.41e-45
MYY_1795	extracellular solute-binding protein	366.013	393.796	1476.49	1476.49	-1.95721	-3.8831	4.91e-42
MYY_0251	bifunctional diaminohydroxyphosphoribosylaminopyrimidine deaminase/5-amino-6-(5-phosphoribosylamino)uracil reductase RibD	253.475	191.694	780.682	780.682	-1.81491	-3.51838	3.78e-20
MYY_0601	bacteriocin	67.3128	62.4523	226.345	226.345	-1.80454	-3.49317	9.68e-10
MYY_2061	beta-N-acetylhexosaminidase	55.7434	45.9718	171.855	171.855	-1.76151	-3.39053	2.48e-07
MYY_2062	ROK family protein	29.4494	21.6848	83.8317	83.8317	-1.72108	-3.29684	0.000599268
MYY_2063	alpha-mannosidase	105.176	79.8002	301.794	301.794	-1.71218	-3.27655	2.78e-10
MYY_0161	DUF3502 domain-containing protein	154.609	114.496	410.775	410.775	-1.61573	-3.06467	3.71e-11
MYY_1698	glycoside hydrolase family 32 protein	67.3128	50.3088	179.19	179.19	-1.61396	-3.06092	2.04e-06
MYY_0690	PTS sugar transporter subunit IIB	37.8635	46.8392	127.843	127.843	-1.58875	-3.00789	5.45e-05
MYY_1748	galactokinase	266.096	289.709	826.79	826.79	-1.57143	-2.972	1.27e-20
MYY_1700	carbohydrate ABC transporter permease	23.1388	31.2261	80.688	80.688	-1.56239	-2.95343	0.00218787
MYY_1746	PaaI family thioesterase	196.68	276.698	699.994	699.994	-1.55976	-2.94804	4.33e-13
MYY_1240	dihydroorotate dehydrogenase	615.281	590.695	1723.79	1723.79	-1.51592	-2.85981	7.76e-30
MYY_1048	PTS transporter subunit EIIC	106.228	124.037	327.991	327.991	-1.5071	-2.84238	1.16e-09
MYY_1699	ABC transporter substrate-binding protein	71.5199	70.2588	198.052	198.052	-1.48265	-2.79463	1.32e-06
MYY_0704	redoxin family protein	83.0892	71.9936	214.819	214.819	-1.4733	-2.77656	8.24e-07
MYY_1050	DUF3884 family protein	28.3976	12.1435	55.5385	55.5385	-1.47075	-2.77166	0.039656
MYY_0593	bacteriocin	179.851	371.244	762.868	762.868	-1.46467	-2.76	1.91e-06
MYY_1241	dihydroorotate dehydrogenase electron transfer subunit	570.055	466.657	1424.09	1424.09	-1.46026	-2.75157	3.73e-20
MYY_0757	cobalt ABC transporter permease	112.539	98.8828	290.267	290.267	-1.46004	-2.75115	1.66e-08
MYY_0689	PTS sugar transporter subunit IIA	76.7787	86.7393	222.154	222.154	-1.43941	-2.71209	8.41e-07
MYY_0734	orotidine-5'-phosphate decarboxylase	440.688	450.177	1201.94	1201.94	-1.43176	-2.69776	1.15e-22
MYY_0758	thiaminase II	140.936	104.955	325.896	325.896	-1.41176	-2.66061	8.86e-08
MYY_2121	ABC transporter substrate-binding protein	1235.82	1042.61	3000.13	3000.13	-1.39817	-2.63567	8.89e-25
MYY_0705	peptide-methionine (R)-S-oxide reductase MsrB	256.63	195.163	591.013	591.013	-1.3916	-2.6237	6.33e-11
MYY_0759	energy coupling factor transporter S component ThiW	160.92	133.579	382.482	382.482	-1.38066	-2.60388	3.42e-09
MYY_0735	orotate phosphoribosyltransferase	737.286	703.456	1869.45	1869.45	-1.37635	-2.59611	5.63e-26
MYY_0153	PavB family fibronectin-binding SSURE repeat adhesin	4532.04	4501.77	11612.8	11612.8	-1.36233	-2.571	5.18e-42
MYY_2064	glycoside hydrolase family 125 protein	42.0705	45.9718	111.077	111.077	-1.33325	-2.51969	0.0012852
MYY_0760	hydroxyethylthiazole kinase	257.682	207.307	573.199	573.199	-1.30524	-2.47124	2.15e-10
MYY_0756	ABC transporter ATP-binding protein	244.009	176.081	512.421	512.421	-1.29117	-2.44727	2.68e-08
MYY_1239	endo-beta-N-acetylglucosaminidase	4844.42	5562.59	12660.7	12660.7	-1.28251	-2.43262	6.46e-28
MYY_0962	bifunctional pyr operon transcriptional regulator/uracil phosphoribosyltransferase PyrR	817.219	751.162	1901.93	1901.93	-1.27908	-2.42684	6.44e-22
MYY_2120	ABC transporter ATP-binding protein	1057.02	1007.04	2496.09	2496.09	-1.27464	-2.41938	2.65e-25
MYY_0755	ECF transporter S component	55.7434	64.1871	142.514	142.514	-1.24585	-2.37158	0.000625837
MYY_0137	PTS mannose/fructose/sorbose transporter family subunit IID	166.178	171.744	398.2	398.2	-1.23617	-2.35573	1.58e-08
MYY_0964	glutamine-hydrolyzing carbamoyl-phosphate synthase small subunit	3315.16	2673.31	7036.62	7036.62	-1.23327	-2.35099	3.78e-19
MYY_2122	ABC transporter permease	547.968	491.812	1213.46	1213.46	-1.22421	-2.33628	4.48e-16
MYY_0963	aspartate carbamoyltransferase catalytic subunit	2152.96	1755.6	4554.16	4554.16	-1.22137	-2.33168	1.29e-18
MYY_0965	carbamoyl-phosphate synthase large subunit	10192.6	8365.14	21562.6	21562.6	-1.2167	-2.32414	6.1e-21
MYY_0138	PTS sugar transporter subunit IIA	89.3998	102.352	217.962	217.962	-1.18211	-2.26909	5.56e-05
MYY_0139	SIS domain-containing protein	148.299	131.844	316.465	316.465	-1.17813	-2.26283	1.59e-06
MYY_0761	thiamine phosphate synthase	197.731	176.081	414.967	414.967	-1.15274	-2.22336	1.32e-07
MYY_1796	alpha-galactosidase	758.321	893.415	1836.96	1836.96	-1.15193	-2.2221	2.68e-15
MYY_02615	hypothetical protein	205.094	165.672	409.727	409.727	-1.14765	-2.21553	6.37e-07
MYY_1047	PTS lactose/cellobiose transporter subunit IIA	33.6564	40.7675	80.688	80.688	-1.11248	-2.16217	0.0283686
MYY_0594	bacteriocin	458.568	559.468	1101.34	1101.34	-1.11134	-2.16047	5.21e-11
MYY_0180	lactococcin 972 family bacteriocin	1020.21	908.16	2077.98	2077.98	-1.1088	-2.15666	1.97e-16
MYY_1701	sugar ABC transporter permease	31.5529	36.4305	73.3527	73.3527	-1.10654	-2.15329	0.0392065
MYY_2068	ornithine carbamoyltransferase	161.971	138.783	322.752	322.752	-1.10463	-2.15043	7.27e-06
MYY_0160	carbohydrate ABC transporter permease	144.091	125.772	286.076	286.076	-1.08669	-2.12387	2.55e-05
MYY_2123	thiamine-binding protein	235.595	286.24	551.193	551.193	-1.07612	-2.10836	1.47e-07
MYY_2069	carbamate kinase	51.5364	43.3696	99.5501	99.5501	-1.07254	-2.10314	0.0167348
MYY_0824	pyridoxal 5'-phosphate synthase lyase subunit PdxS	1648.11	1622.02	3438.15	3438.15	-1.07239	-2.10292	7.07e-21
MYY_0740	ABC transporter ATP-binding protein	274.51	371.244	676.941	676.941	-1.06467	-2.0917	5.52e-07
MYY_0407	PTS mannose/fructose/sorbose transporter family subunit IID	68.3646	65.0545	139.37	139.37	-1.06399	-2.09071	0.00361623
MYY_02585	ATP-binding cassette domain-containing protein	924.499	546.458	1530.98	1530.98	-1.05976	-2.08459	1.35e-05
MYY_02580	quorum-sensing system pheromone BlpC	266.096	166.539	447.451	447.451	-1.05346	-2.0755	0.000152053
MYY_02610	CPBP family intramembrane metalloprotease	314.477	194.296	521.852	521.852	-1.04107	-2.05776	0.000130298
MYY_1171	glycogen synthase GlgA	693.112	790.195	1521.54	1521.54	-1.03544	-2.04975	1.56e-12
MYY_0739	hypothetical protein	216.663	274.096	504.038	504.038	-1.03521	-2.04942	2e-06
MYY_0590	bacteriocin secretion accessory protein	1365.19	826.625	2242.5	2242.5	-1.03446	-2.04834	6.82e-06
MYY_0691	PTS galactitol transporter subunit IIC	173.541	215.113	395.057	395.057	-1.02022	-2.02823	1.35e-05
MYY_02605	ComC/BlpC family leader-containing pheromone/bacteriocin	93.6069	45.9718	140.418	140.418	-1.01794	-2.02502	0.0347599
MYY_0604	CPBP family intramembrane metalloprotease	256.63	195.163	450.595	450.595	-0.999921	-1.99989	1.92e-05
MYY_0743	amino acid ABC transporter ATP-binding protein	92.5551	112.761	205.388	205.388	-0.996876	-1.99567	0.0012569
MYY_0825	pyridoxal 5'-phosphate synthase glutaminase subunit PdxT	905.568	941.989	1840.1	1840.1	-0.993786	-1.9914	2.41e-14
MYY_0753	hydroxyethylthiazole kinase	266.096	295.781	558.528	558.528	-0.989751	-1.98584	3.11e-07
MYY_1942	PTS sugar transporter subunit IIC	311.322	304.455	602.54	602.54	-0.968997	-1.95748	1.28e-07
MYY_0421	ATP-dependent Clp protease ATP-binding subunit	1525.06	1556.1	3015.84	3015.84	-0.968944	-1.95741	1.5e-16
MYY_0692	glycoside hydrolase family 2 protein	1262.12	950.663	2155.52	2155.52	-0.9636	-1.95017	2.06e-08
MYY_0400	sugar kinase	105.176	104.955	203.292	203.292	-0.952305	-1.93496	0.00149635
MYY_2139	CHAP domain-containing protein	8059.66	9779.86	16860.6	16860.6	-0.918385	-1.89	3.96e-12
MYY_0738	hypothetical protein	220.87	294.046	480.984	480.984	-0.898099	-1.86361	0.000116299
MYY_0154	response regulator transcription factor	782.511	828.36	1499.54	1499.54	-0.896097	-1.86102	1.07e-10
MYY_1944	PTS lactose/cellobiose transporter subunit IIA	213.508	236.798	416.015	416.015	-0.884069	-1.84557	4.96e-05
MYY_02565	restriction endonuclease subunit S	177.748	210.776	358.38	358.38	-0.880796	-1.84139	0.000227306
MYY_1941	glycoside hydrolase family 1 protein	306.063	272.361	531.283	531.283	-0.879077	-1.8392	9.71e-06
MYY_0706	response regulator transcription factor	730.975	631.462	1238.61	1238.61	-0.863956	-1.82002	3.84e-08
MYY_1790	O-antigen ligase family protein	842.462	916.834	1576.04	1576.04	-0.840514	-1.79069	1.98e-09
MYY_1943	PTS sugar transporter subunit IIB	214.56	209.909	379.338	379.338	-0.838191	-1.78781	0.000166577
MYY_0136	PTS mannose/fructose/sorbose/N-acetylgalactosamine transporter subunit IIC	192.473	195.163	345.806	345.806	-0.835024	-1.78389	0.000328758
MYY_1170	glucose-1-phosphate adenylyltransferase subunit GlgD	843.514	1033.07	1674.54	1674.54	-0.834252	-1.78293	1.65e-07
MYY_0754	thiamine phosphate synthase	279.769	290.577	508.229	508.229	-0.833061	-1.78146	2.39e-05
MYY_1676	DUF4649 family protein	9433.26	9880.47	17157.2	17157.2	-0.829117	-1.7766	7.71e-16
MYY_1606	carbohydrate ABC transporter substrate-binding protein	1201.11	1253.38	2177.53	2177.53	-0.826922	-1.7739	7.45e-11
MYY_0126	phosphoribosylamine--glycine ligase	91.5033	110.159	179.19	179.19	-0.826259	-1.77308	0.0137627
MYY_0564	bacterial Ig-like domain-containing protein	381.79	305.322	601.492	601.492	-0.810659	-1.75401	9.34e-05
MYY_1602	hypothetical protein	132.522	141.385	239.968	239.968	-0.808008	-1.75079	0.00384191
MYY_0122	phosphoribosylformylglycinamidine cyclo-ligase	261.889	285.372	476.793	476.793	-0.799836	-1.7409	9.87e-05
MYY_2070	YfcC family protein	107.28	87.6067	168.711	168.711	-0.795488	-1.73566	0.0230871
MYY_1677	thioredoxin	13555.1	14145.4	23714.9	23714.9	-0.775834	-1.71218	2.83e-14
MYY_1808	co-chaperone GroES	577.418	699.986	1094	1094	-0.774663	-1.71079	6.6e-06
MYY_1527	bifunctional hydroxymethylpyrimidine kinase/phosphomethylpyrimidine kinase	367.065	400.736	646.552	646.552	-0.750859	-1.68279	4.4e-05
MYY_1528	tRNA pseudouridine(38-40) synthase TruA	175.644	228.124	340.566	340.566	-0.750819	-1.68275	0.00430498
MYY_0752	TenA family protein	276.614	257.616	448.499	448.499	-0.748727	-1.68031	0.000371211
MYY_0736	hypothetical protein	599.505	811.012	1182.03	1182.03	-0.743059	-1.67372	0.000156417
MYY_1605	sugar ABC transporter permease	339.719	388.592	607.78	607.78	-0.73725	-1.66699	0.00013509
MYY_1169	glucose-1-phosphate adenylyltransferase	885.584	1202.21	1740.55	1740.55	-0.736089	-1.66565	8.76e-05
MYY_1526	ECF transporter S component	270.303	365.172	530.235	530.235	-0.735596	-1.66509	0.00178786
MYY_2015	2,3,4,5-tetrahydropyridine-2,6-dicarboxylate N-acetyltransferase	1551.35	1858.82	2837.7	2837.7	-0.734033	-1.66328	4.6e-07
MYY_2102	hypothetical protein	287.131	320.935	505.086	505.086	-0.730727	-1.65947	0.000350618
MYY_0159	sugar ABC transporter permease	248.216	204.705	374.099	374.099	-0.726918	-1.6551	0.00275995
MYY_0737	hypothetical protein	395.463	465.79	708.378	708.378	-0.716187	-1.64283	0.000144596
MYY_0178	LysM peptidoglycan-binding domain-containing protein	18098.7	20480	31655.9	31655.9	-0.71459	-1.64102	9.59e-10
MYY_1042	galactose-6-phosphate isomerase subunit LacA	139.884	144.855	231.585	231.585	-0.701298	-1.62597	0.015201
MYY_2067	arginine deiminase	258.734	215.113	382.482	382.482	-0.693579	-1.61729	0.00387324
MYY_1981	winged helix-turn-helix transcriptional regulator	481.707	568.142	849.843	849.843	-0.693358	-1.61704	0.000110549
MYY_0135	PTS system mannose/fructose/N-acetylgalactosamine-transporter subunit IIB	235.595	293.179	423.35	423.35	-0.676367	-1.59811	0.00438602
MYY_1045	tagatose-bisphosphate aldolase	404.929	328.742	582.63	582.63	-0.669851	-1.59091	0.00151027
MYY_2014	N-acetyldiaminopimelate deacetylase	1386.22	1236.9	2079.03	2079.03	-0.665388	-1.58599	1.66e-06
MYY_1461	CsbD family protein	3089.03	2348.9	4307.9	4307.9	-0.664574	-1.5851	7.1e-05
MYY_0155	HAMP domain-containing histidine kinase	1799.57	1691.42	2762.25	2762.25	-0.662592	-1.58292	1.22e-07
MYY_2048	transketolase family protein	195.628	154.396	273.501	273.501	-0.647523	-1.56648	0.02636
MYY_1043	galactose-6-phosphate isomerase subunit LacB	180.903	195.163	294.459	294.459	-0.645861	-1.56467	0.0132131
MYY_1982	LysM peptidoglycan-binding domain-containing protein	16404.3	15930.5	25295.2	25295.2	-0.645798	-1.5646	3.05e-10
MYY_03535	DUF1304 domain-containing protein	489.07	684.373	913.765	913.765	-0.636867	-1.55495	0.00394343
MYY_0954	uracil transporter	2344.38	2245.68	3541.89	3541.89	-0.626227	-1.54352	1.45e-07
MYY_0132	beta-N-acetylhexosaminidase	291.338	257.616	422.302	422.302	-0.62333	-1.54043	0.00564033
MYY_1044	tagatose-6-phosphate kinase	316.581	278.433	456.883	456.883	-0.620662	-1.53758	0.00448623
MYY_0134	beta-galactosidase	1388.33	1610.75	2300.13	2300.13	-0.616368	-1.53301	2.04e-05
MYY_0751	L-lactate oxidase	6726.02	7436.16	10846.8	10846.8	-0.615046	-1.53161	1.38e-07
MYY_1204	thiol-disulfide oxidoreductase-associated membrane protein CcdA2	854.031	759.836	1228.13	1228.13	-0.606996	-1.52308	0.000110549
MYY_1979	pyroglutamyl-peptidase I	1144.32	1508.4	2018.25	2018.25	-0.604447	-1.5204	0.000855175
MYY_0707	sensor histidine kinase	1468.26	1321.91	2117.8	2117.8	-0.6029	-1.51877	1.33e-05
MYY_0120	phosphoribosylformylglycinamidine synthase	567.952	535.181	836.221	836.221	-0.601039	-1.51681	0.000363555
MYY_1615	LPXTG-anchored neuraminidase NanA	925.551	620.186	1167.36	1167.36	-0.596865	-1.51243	0.0115213
MYY_2141	rod shape-determining protein MreC	1461.95	1311.5	916.909	916.909	0.596202	1.51173	9.35e-05
MYY_0317	50S ribosomal protein L17	8446.7	10617.8	6273.75	6273.75	0.603675	1.51958	6.57e-05
MYY_1000	CPBP family intramembrane metalloprotease	255.578	288.842	179.19	179.19	0.604585	1.52054	0.031471
MYY_0300	30S ribosomal protein S17	6852.23	5422.94	4020.78	4020.78	0.60991	1.52616	8.69e-05
MYY_0303	50S ribosomal protein L5	10731.1	9428.56	6602.79	6602.79	0.610181	1.52645	8.41e-07
MYY_1643	glycoside hydrolase family 32 protein	734.13	826.625	511.373	511.373	0.610713	1.52701	0.000713277
MYY_1763	ABC transporter permease	654.196	413.746	346.853	346.853	0.620205	1.53709	0.0387354
MYY_0675	branched-chain amino acid transport system II carrier protein	3507.63	3526.82	2287.56	2287.56	0.620649	1.53757	1.32e-07
MYY_0934	50S ribosomal protein L10	7561.12	8344.32	5151.46	5151.46	0.626619	1.54394	1.23e-07
MYY_1557	MazG-like protein	452.258	473.597	299.698	299.698	0.62774	1.54514	0.00291745
MYY_0296	50S ribosomal protein L22	7162.5	6105.58	4280.65	4280.65	0.631821	1.54952	2.16e-06
MYY_0479	sodium:alanine symporter family protein	603.712	623.656	396.105	396.105	0.631915	1.54962	0.00071385
MYY_0305	30S ribosomal protein S8	13318.5	11002	7834.07	7834.07	0.634194	1.55207	4.45e-06
MYY_0302	50S ribosomal protein L24	6912.18	5958.12	4144.43	4144.43	0.634568	1.55247	1.27e-06
MYY_1634	GntR family transcriptional regulator	5696.35	7281.76	4171.67	4171.67	0.637658	1.5558	5.03e-05
MYY_0310	50S ribosomal protein L15	8142.75	8207.27	5241.57	5241.57	0.641234	1.55966	2.1e-09
MYY_1342	peptide ABC transporter substrate-binding protein	1009.69	1040.87	657.031	657.031	0.642216	1.56072	3.8e-05
MYY_0635	phenylalanine--tRNA ligase subunit beta	1794.31	1509.26	1056.28	1056.28	0.644272	1.56295	5.04e-05
MYY_1406	ABC transporter ATP-binding protein	504.846	518.701	326.943	326.943	0.64673	1.56562	0.0012569
MYY_0311	preprotein translocase subunit SecY	14420.7	15471.7	9541.09	9541.09	0.647618	1.56658	3.08e-09
MYY_0309	50S ribosomal protein L30	10671.2	11588.4	7089.01	7089.01	0.650865	1.57011	7.62e-09
MYY_1558	hypothetical protein	425.964	391.194	259.878	259.878	0.651912	1.57125	0.00369055
MYY_0363	PTS mannose transporter subunit IIAB	1268.43	1125.01	760.772	760.772	0.652809	1.57223	4e-05
MYY_1583	isoleucine--tRNA ligase	2215.01	1612.48	1214.51	1214.51	0.655188	1.57482	0.000759694
MYY_1137	DNA repair protein RadC	333.409	330.477	210.627	210.627	0.656146	1.57587	0.00681386
MYY_2055	50S ribosomal protein L33	4042.98	6118.59	3213.9	3213.9	0.661082	1.58127	0.00167086
MYY_0991	GMP reductase	620.54	663.556	405.536	405.536	0.663446	1.58386	0.000333066
MYY_1075	4-hydroxy-tetrahydrodipicolinate synthase	502.742	642.738	361.524	361.524	0.665529	1.58615	0.00304545
MYY_0304	30S ribosomal protein S14	6857.49	7152.52	4402.21	4402.21	0.670241	1.59134	1.16e-09
MYY_1642	PTS beta-glucoside transporter subunit IIBCA	2364.36	2775.66	1614.81	1614.81	0.670938	1.59211	3.55e-06
MYY_0907	alpha-amylase	571.107	659.219	386.674	386.674	0.67103	1.59221	0.000692269
MYY_0168	membrane protein	1933.14	1710.5	1142.21	1142.21	0.672984	1.59437	3.26e-06
MYY_0297	30S ribosomal protein S3	9248.15	7967.87	5396.66	5396.66	0.673432	1.59486	1.47e-07
MYY_1783	transposase	387.049	534.314	289.219	289.219	0.673809	1.59528	0.00978032
MYY_0351	30S ribosomal protein S7	7941.86	9865.73	5571.66	5571.66	0.676512	1.59827	3.46e-06
MYY_0290	30S ribosomal protein S10	8979.95	11162.5	6295.76	6295.76	0.677964	1.59988	3.07e-06
MYY_0308	30S ribosomal protein S5	12628.5	14095.1	8336.01	8336.01	0.680788	1.60302	5.44e-09
MYY_0307	50S ribosomal protein L18	10870	11291.7	6908.78	6908.78	0.681616	1.60393	1.39e-10
MYY_2140	rod shape-determining protein MreD	1043.35	960.204	622.45	622.45	0.685935	1.60874	1.92e-05
MYY_0301	50S ribosomal protein L14	9291.27	7481.26	5182.89	5182.89	0.69406	1.61783	1.88e-06
MYY_0514	acetolactate synthase large subunit	520.622	665.29	366.764	366.764	0.694777	1.61863	0.00163747
MYY_1983	HAD family hydrolase	317.632	300.118	190.717	190.717	0.694963	1.61884	0.00565495
MYY_1314	ATP-grasp domain-containing protein	163.023	160.468	99.5501	99.5501	0.700034	1.62454	0.049366
MYY_0634	GNAT family N-acetyltransferase	430.171	324.405	231.585	231.585	0.701849	1.62659	0.0083489
MYY_1641	ROK family protein	469.086	566.408	317.512	317.512	0.706976	1.63238	0.00115268
MYY_0169	DUF4097 family beta strand repeat protein	1384.12	1275.07	810.023	810.023	0.714445	1.64085	1.34e-06
MYY_1074	aspartate-semialdehyde dehydrogenase	734.13	902.089	498.798	498.798	0.715137	1.64164	0.000189976
MYY_02930	50S ribosomal protein L33	324.995	355.631	206.435	206.435	0.72212	1.6496	0.00283187
MYY_0306	50S ribosomal protein L6	14058.9	13292.8	8281.52	8281.52	0.723605	1.6513	1.11e-11
MYY_1691	site-2 protease family protein	483.811	291.444	231.585	231.585	0.740409	1.67065	0.0241965
MYY_03190	serine/threonine transporter SstT	290.286	291.444	173.951	173.951	0.741717	1.67216	0.00369055
MYY_0567	transcriptional repressor GlnR	2201.34	2978.63	1545.65	1545.65	0.745376	1.67641	3.85e-05
MYY_0350	30S ribosomal protein S12	7467.51	9608.11	5081.25	5081.25	0.748898	1.68051	1.2e-06
MYY_1766	siderophore ABC transporter substrate-binding protein	2173.99	2112.97	1269	1269	0.756122	1.68894	2.85e-09
MYY_1409	biotin transporter BioY	666.817	730.345	412.871	412.871	0.759489	1.69289	2.46e-05
MYY_2005	phosphate ABC transporter permease PstA	154.609	222.053	111.077	111.077	0.765064	1.69945	0.0402494
MYY_02560	tyrosine-type DNA invertase PsrA	354.444	324.405	198.052	198.052	0.776281	1.71271	0.00125363
MYY_1073	QueT transporter family protein	612.126	856.117	424.398	424.398	0.792286	1.73182	0.000524778
MYY_0362	PTS mannose/fructose/sorbose transporter subunit IIC	1791.15	1824.99	1042.66	1042.66	0.794292	1.73423	1.49e-09
MYY_1764	iron chelate uptake ABC transporter family permease subunit	1182.18	954.132	613.019	613.019	0.799996	1.7411	9.01e-06
MYY_1765	ATP-binding cassette domain-containing protein	2077.23	1661.06	1055.23	1055.23	0.824045	1.77036	5.43e-07
MYY_1317	alpha/beta hydrolase	137.781	142.252	78.5922	78.5922	0.833533	1.78204	0.0261247
MYY_1635	ABC transporter ATP-binding protein	7143.57	9281.97	4547.87	4547.87	0.852902	1.80613	3.78e-08
MYY_0361	PTS mannose/fructose/sorbose transporter family subunit IID	2562.09	2782.6	1454.48	1454.48	0.877922	1.83773	4.12e-12
MYY_1984	MATE family efflux transporter	247.164	208.174	123.652	123.652	0.878835	1.83889	0.00312485
MYY_0170	DUF1700 domain-containing protein	1266.32	1202.21	666.462	666.462	0.888717	1.85153	1.24e-09
MYY_0998	amino acid ABC transporter ATP-binding protein	3949.37	5096.8	2433.21	2433.21	0.894827	1.85939	1.23e-08
MYY_02555	restriction endonuclease subunit S	302.908	316.598	166.615	166.615	0.89507	1.8597	0.000267654
MYY_02410	DUF1492 domain-containing protein	96.7622	137.915	62.8737	62.8737	0.903838	1.87104	0.0467156
MYY_1644	LacI family DNA-binding transcriptional regulator	563.745	643.606	312.273	312.273	0.952039	1.9346	8.41e-07
MYY_0999	ABC transporter substrate-binding protein/permease	8918.95	11751.4	5322.26	5322.26	0.957634	1.94212	8.75e-10
MYY_1636	membrane protein	5655.33	7864.65	3465.39	3465.39	0.964275	1.95108	2.57e-08
MYY_0171	PadR family transcriptional regulator	752.01	834.432	397.152	397.152	0.998808	1.99835	7.15e-09
MYY_2003	phosphate-binding protein	283.976	328.742	151.945	151.945	1.01312	2.01827	7.02e-05
MYY_2006	phosphate ABC transporter ATP-binding protein	237.698	290.577	130.987	130.987	1.01382	2.01925	0.00028596
MYY_2007	phosphate signaling complex protein PhoU	195.628	277.566	116.316	116.316	1.0273	2.03821	0.00143216
MYY_0660	amino acid ABC transporter ATP-binding protein	98.8657	121.435	50.299	50.299	1.13319	2.19342	0.00838845
MYY_0116	peptide cleavage/export ABC transporter	112.539	60.7175	34.5806	34.5806	1.31966	2.49607	0.0202013
MYY_2042	hypothetical protein	54.6917	60.7175	19.91	19.91	1.5364	2.90069	0.0120283
MYY_0243	divalent metal cation transporter	314.477	690.445	160.328	160.328	1.65009	3.13854	4.35e-06
