# Supplementary material for: Streptococcus pneumoniae synchronizes the states of cell wall peptidoglycan acetylation and genome methylation by programmed DNA inversions
Source: PLoS Pathog. 2025 Aug 5;21(8):e1013286. doi: 10.1371/journal.ppat.1013286 (PMC12324116; doi:10.1371/journal.ppat.1013286)
Supplement: S6 Table — (XLSX) [file ppat.1013286.s012.xlsx]

## Sheet: adrS438A vs adrS438A_LSQYA raw
Gene_tag	Product	adrS438A-1	adrS438A-2	adrS438A.LSQYA-1	adrS438A.LSQYA-2	log2FoldChange	padj
MYY_0001	chromosomal replication initiator protein DnaA	144.585	143.513	136.806	151.973	-0.0951178	0.588233
MYY_0002	DNA polymerase III subunit beta	205.311	206.453	196.454	201.587	-0.146759	0.341137
MYY_0003	DUF951 family protein	66.1598	74.5907	88.5114	80.7641	0.159502	0.715716
MYY_0004	DUF1492 domain-containing protein	44.0471	35.9634	30.296	31.1364	-0.463847	0.213367
MYY_0006	hypothetical protein	56.0248	30.6355	34.4955	18.414	-0.767427	0.179165
MYY_0007	hypothetical protein	22.8776	23.555	17.9976	21.6739	-0.330981	0.605768
MYY_0008	hypothetical protein	110.813	89.2957	66.4713	86.5123	-0.478041	0.0544255
MYY_0009	hypothetical protein	196.702	149.746	139.345	156.24	-0.311217	0.291247
MYY_0010	DNA primase family protein	110.918	90.5854	66.2387	77.1214	-0.583568	0.000760732
MYY_0011	primase alpha helix C-terminal domain-containing protein	100.364	79.3988	63.7965	78.7188	-0.425119	0.0544255
MYY_0012	hypothetical protein	92.5274	56.9245	59.308	65.7853	-0.328507	0.375441
MYY_0014	hypothetical protein	84.7861	87.5812	54.2625	74.7846	-0.523153	0.115209
MYY_0016	hypothetical protein	63.6483	55.608	41.743	54.7308	-0.399309	0.185379
MYY_0018	hypothetical protein	125.849	106.558	99.4155	109.049	-0.24298	0.531057
MYY_0019	hypothetical protein	69.7912	58.6815	49.0425	58.9997	-0.33862	0.27466
MYY_0020	hypothetical protein	807.197	801.207	741.42	806.522	-0.153603	0.375441
MYY_0021	hypothetical protein	179.875	186.027	133.067	193.135	-0.270731	0.347204
MYY_0022	Rha family transcriptional regulator	206.464	180.015	142.407	193.521	-0.299036	0.168042
MYY_0023	hypothetical protein	331.641	285.043	219.638	281.232	-0.39526	0.0443448
MYY_0024	helix-turn-helix transcriptional regulator	503.318	435.889	350.391	382.3	-0.449717	0.0139733
MYY_0025	helix-turn-helix domain-containing protein	253.943	274.644	218.758	209.845	-0.402042	0.00771884
MYY_0026	zinc ribbon domain-containing protein	303.454	326.292	246.506	244.029	-0.460119	0.00124851
MYY_0027	Fic family protein	423.162	433.328	374.749	347.021	-0.343728	0.0153633
MYY_0028	hypothetical protein	292.738	288.369	261.573	227.314	-0.343932	0.0508221
MYY_0030	protein rep	666.616	606.964	536.047	574.412	-0.292431	0.0529156
MYY_0031	multidrug DMT transporter	850.879	804.941	759.045	801.336	-0.182132	0.177789
MYY_0032	site-specific integrase	654.538	614.75	580.474	639.58	-0.15423	0.263423
MYY_0033	redox-regulated ATPase YchF	365.127	367.239	409.333	419.202	0.0803539	0.598876
MYY_0034	aminoacyl-tRNA hydrolase	67.9009	62.0281	63.6548	74.7485	-0.00274544	0.994841
MYY_0035	transcription-repair coupling factor	48.8223	50.2053	51.9368	56.3666	0.0294496	0.891156
MYY_0036	RNA-binding S4 domain-containing protein	205.128	201.563	240.642	281.759	0.262245	0.226419
MYY_0037	septum formation initiator family protein	197.241	200.728	225.678	261.416	0.190634	0.354861
MYY_0039	serine hydrolase	128.135	122.202	128.168	147.043	0.0393552	0.856029
MYY_0040	tRNA lysidine(34) synthetase TilS	78.0919	77.1296	97.2971	91.2134	0.184432	0.324565
MYY_0041	hypoxanthine phosphoribosyltransferase	216.073	200.488	257.071	280.973	0.274367	0.099847
MYY_0042	ATP-dependent zinc metalloprotease FtsH	307.162	282.599	461.232	519.684	0.637103	8.58488e-08
MYY_0046	hypothetical protein	6.16249	5.19302	5.31576	8.89975	0.233746	0.872657
MYY_0047	adenylosuccinate synthase	391.323	359.131	339.676	314.993	-0.291333	0.036136
MYY_0048	nucleoside deaminase	44.2106	36.8172	58.9538	56.4868	0.42962	0.16528
MYY_0049	site-specific integrase	16.1853	13.8022	19.0684	18.5766	0.24462	0.49598
MYY_0050	hypothetical protein	395.294	350.959	284.988	255.993	-0.554919	0.000970707
MYY_0051	hypothetical protein	533.981	501.497	369.485	337.923	-0.642891	5.67391e-05
MYY_0052	helix-turn-helix transcriptional regulator	323.194	326.569	243.144	211.121	-0.611942	0.000371107
MYY_0054	phage antirepressor KilAC domain-containing protein	1.04471	2.08086	2.88374	4.42568	1.04581	0.342101
MYY_0092	hypothetical protein	0.585421	0.807259	0.727177	0.744	-0.0490495	0.979531
MYY_0096	N-acetylmuramoyl-L-alanine amidase LytA	2.2892	2.57209	2.36959	3.23255	0.0897643	0.949608
MYY_0097	dUTP diphosphatase	53.1792	46.6192	54.7631	54.7896	0.0475424	0.912977
MYY_0098	histidine phosphatase family protein	86.3285	74.5907	69.5839	71.6706	-0.276205	0.27905
MYY_0099	DNA repair protein RadA	78.4586	75.8229	80.659	85.2781	0.00858698	0.977372
MYY_0100	carbonic anhydrase	190.14	179.063	212.502	232.384	0.173582	0.358983
MYY_0101	PrsW family intramembrane metalloprotease	160.489	142.463	192.681	191.279	0.250385	0.138286
MYY_0102	ribose-phosphate diphosphokinase	255.476	250.098	270.949	296.034	0.0676505	0.699125
MYY_0103	hypothetical protein	507.641	393.992	463.016	445.885	-0.0706857	0.820428
MYY_0104	hypothetical protein	146.675	128.621	156.672	144.222	0.0417133	0.912977
MYY_0105	PD-(D/E)XK nuclease family transposase	140.087	146.95	143.93	155.038	-0.043459	0.884663
MYY_0106	DNA polymerase I	386.29	398.78	441.133	433.486	0.0585535	0.704719
MYY_0107	CoA-binding protein	721.918	714.742	573.829	473.536	-0.550299	0.000419001
MYY_0108	YeiH family putative sulfate export transporter	63.5632	71.0493	90.4688	101.255	0.404002	0.0309165
MYY_0109	pyridoxal phosphate-dependent aminotransferase	171.433	159.701	186.606	248.181	0.294064	0.115609
MYY_0110	DNA repair protein RecO	245.944	248.732	274.516	319.897	0.165164	0.327434
MYY_0111	phosphate acyltransferase PlsX	269.893	267.828	301.066	320.316	0.110778	0.47141
MYY_0112	acyl carrier protein	566.936	503.009	535.16	597.318	-0.0115177	0.968355
MYY_0113	IS5/IS1182 family transposase	342.96	297.594	307.382	322.789	-0.114285	0.596882
MYY_0114	bacteriocin-like peptide BlpU	251.848	247.021	242.15	274.536	-0.0478007	0.866057
MYY_0116	peptide cleavage/export ABC transporter	2.14714	2.64911	2.86592	3.1335	0.203475	0.774858
MYY_0117	HlyD family secretion protein	1.62279	4.14393	3.63952	5.208	0.444927	0.56938
MYY_0118	phosphoribosylaminoimidazolesuccinocarboxamide synthase	63.9488	52.6244	92.7081	74.2802	0.436205	0.0816364
MYY_0120	phosphoribosylformylglycinamidine synthase	308.421	279.865	391.475	323.5	0.187666	0.27632
MYY_0121	amidophosphoribosyltransferase	535.25	496.858	648.426	515.495	0.0800311	0.705282
MYY_0122	phosphoribosylformylglycinamidine cyclo-ligase	631.031	602.85	694.448	600.127	-0.025257	0.909392
MYY_0123	phosphoribosylglycinamide formyltransferase	724.905	638.529	742.748	624.016	-0.0888937	0.663779
MYY_0124	VanZ family protein	414.288	383.484	372.516	279.578	-0.38243	0.0545031
MYY_0125	bifunctional phosphoribosylaminoimidazolecarboxamide formyltransferase/IMP cyclohydrolase	594.236	581.909	659.704	558.013	-0.0446259	0.829715
MYY_0126	phosphoribosylamine--glycine ligase	128.358	111.089	148.128	125.808	0.104084	0.631466
MYY_0128	5-(carboxyamino)imidazole ribonucleotide mutase	315.1	328.336	421.491	392.23	0.24061	0.139602
MYY_0129	5-(carboxyamino)imidazole ribonucleotide synthase	418.18	385.966	471.515	462.925	0.121692	0.41017
MYY_0130	hypothetical protein	1018.51	983.419	1147.66	1203.25	0.135209	0.375441
MYY_0131	adenylosuccinate lyase	785.347	756.846	876.356	867.186	0.0807052	0.569002
MYY_0132	beta-N-acetylhexosaminidase	210.357	225.249	148.02	118.876	-0.801843	1.11471e-07
MYY_0133	GntR family transcriptional regulator	1480.2	1454.67	1663.09	1679.35	0.0907215	0.505009
MYY_0134	beta-galactosidase	1699.84	1748.69	1130.05	844.011	-0.89858	2.77785e-08
MYY_0135	PTS system mannose/fructose/N-acetylgalactosamine-transporter subunit IIB	2105.03	2198.78	1254.82	907.961	-1.08623	1.48228e-10
MYY_0136	PTS mannose/fructose/sorbose/N-acetylgalactosamine transporter subunit IIC	1201.78	1278.54	696.941	465.616	-1.18594	0.00111179
MYY_0137	PTS mannose/fructose/sorbose transporter family subunit IID	1453.35	1451.23	802.681	497.498	-1.25114	0.0029769
MYY_0138	PTS sugar transporter subunit IIA	1874.02	1985.49	1039.6	639.543	-1.29248	0.00272115
MYY_0139	SIS domain-containing protein	786.155	838.139	425.558	238.095	-1.38212	0.007021
MYY_0140	galactose mutarotase	193.234	184.86	93.4559	56.3548	-1.42617	0.00106462
MYY_0141	VOC family protein	9.67979	12.1701	9.43034	7.89423	-0.446838	0.38032
MYY_0142	metal-sensitive transcriptional regulator	108.5	89.769	74.7111	68.6729	-0.550427	0.0703345
MYY_0144	rhodanese-like domain-containing protein	10.6547	7.91113	8.05955	3.78764	-0.709125	0.48367
MYY_0146	nucleoside phosphorylase	85.9123	64.7915	86.6239	113.044	0.318497	0.207613
MYY_0148	TrkH family potassium uptake protein	362.305	339.307	448.154	543.206	0.400578	0.00422075
MYY_0149	TrkA family potassium uptake protein	469.658	457.96	645.618	763.465	0.504544	0.000175669
MYY_0151	glycosyltransferase family 2 protein	92.8595	74.3835	104.286	113.534	0.297143	0.212467
MYY_0152	hypothetical protein	69.8865	62.3404	73.8735	84.1643	0.166369	0.596311
MYY_0153	PavB family fibronectin-binding SSURE repeat adhesin	34.0059	32.9303	39.9345	31.6245	0.00347625	0.993746
MYY_0154	response regulator transcription factor	207.55	228.254	189.966	184.672	-0.318993	0.0510921
MYY_0155	HAMP domain-containing histidine kinase	328.95	344.477	331.768	307.539	-0.172341	0.264934
MYY_0156	30S ribosomal protein S4	627.637	587.219	636.916	709.284	0.0513113	0.775383
MYY_0157	hypothetical protein	378.651	295.791	390.983	433.701	0.202933	0.352048
MYY_0158	hypothetical protein	299.339	230.828	301.339	361.041	0.235059	0.341137
MYY_0159	sugar ABC transporter permease	1041.46	965.709	796.947	727.423	-0.491792	0.000102937
MYY_0160	carbohydrate ABC transporter permease	1136.74	1068.73	833.209	681.318	-0.636097	1.4724e-05
MYY_0161	DUF3502 domain-containing protein	1019.68	1016.6	636.319	438.711	-1.01416	2.24035e-08
MYY_0162	rhodanese-related sulfurtransferase	322.338	336.678	395.054	434.1	0.23162	0.0982124
MYY_0163	DUF4299 domain-containing protein	308.726	296.024	340.931	406.986	0.208275	0.192158
MYY_0168	membrane protein, PtvC	11098.3	11532	9804.11	9246.33	-0.344911	0.00341551
MYY_0169	DUF4097 family beta strand repeat protein, PtvB	7035.11	7505.2	6734.59	6621.75	-0.219703	0.0762857
MYY_0170	DUF1700 domain-containing protein, PtvA	9802.29	10557.4	9150.34	8762.7	-0.28164	0.0235898
MYY_0171	PadR family transcriptional regulator, PtvR	9405.47	10027.3	8854.28	8595.21	-0.252436	0.041089
MYY_0172	CynX/NimT family MFS transporter	59.238	60.0177	55.9207	61.6927	-0.120004	0.599047
MYY_0173	glycosyltransferase family 2 protein	72.7312	75.4603	76.2646	92.1654	0.0824247	0.730121
MYY_0174	polysaccharide biosynthesis protein	446.201	456.49	451.049	489.839	-0.0386495	0.818678
MYY_0175	HAD family hydrolase	417.233	440.297	416.362	384.75	-0.195906	0.215547
MYY_0176	L-serine ammonia-lyase, iron-sulfur-dependent, subunit alpha	291.377	292.467	249.658	230.978	-0.376884	0.00822039
MYY_0177	L-serine ammonia-lyase, iron-sulfur-dependent, subunit beta	201.762	211.285	158.229	149.823	-0.521633	0.000831566
MYY_0178	LysM peptidoglycan-binding domain-containing protein	448.337	404.16	433.229	415.152	-0.100295	0.561646
MYY_0180	lactococcin 972 family bacteriocin	5419.78	5250.65	3626.95	2749.19	-0.836297	1.54211e-07
MYY_0181	bacteriocin-associated integral membrane family protein	286.816	296.718	263.854	245.161	-0.293864	0.0273425
MYY_0182	ABC transporter ATP-binding protein	302.946	336.007	322.808	274.661	-0.194847	0.307583
MYY_0183	transporter substrate-binding domain-containing protein	9.35064	6.51629	8.58623	6.44708	-0.140771	0.851164
MYY_0184	argininosuccinate synthase	11.3699	13.7779	9.36183	7.4637	-0.687906	0.278146
MYY_0186	SP_0115 family bacteriocin-like peptide	799.52	745.907	571.193	506.446	-0.613761	1.81802e-05
MYY_0187	helix-turn-helix transcriptional regulator	44.514	38.7198	50.3059	48.0113	0.15372	0.585701
MYY_0189	hypothetical protein	14.6376	11.2135	17.1158	18.4774	0.38833	0.500084
MYY_0190	hypothetical protein	51.6342	30.5144	40.9533	31.3771	-0.244311	0.62423
MYY_0191	hypothetical protein	29.6515	28.2092	28.1946	19.5189	-0.366868	0.264489
MYY_0192	hypothetical protein	24.3916	26.3127	22.8007	15.9595	-0.483579	0.158389
MYY_0193	SPH_0224 family bacteriocin-like peptide	42.1925	52.5119	55.0968	46.497	-0.00996504	0.987849
MYY_0195	hypothetical protein	15.0957	19.2052	12.1379	9.03182	-0.803761	0.044499
MYY_0196	hypothetical protein	51.5716	47.4093	32.7415	28.9971	-0.770066	0.0282679
MYY_0199	pneumococcal surface protein A	6.1554	6.43023	7.4142	7.88743	0.178889	0.672411
MYY_0201	tRNA 2-thiouridine(34) synthase MnmA	72.6783	70.0036	97.8	110.412	0.448142	0.00795234
MYY_0202	NUDIX hydrolase	92.3494	90.5394	89.7908	79.5591	-0.205213	0.439636
MYY_0203	tRNA uridine-5-carboxymethylaminomethyl(34) synthesis enzyme MnmG	169.909	180.339	213.395	189.692	0.105621	0.54839
MYY_0205	ribonuclease J	626.222	630.758	844.989	948.237	0.414105	0.000379789
MYY_0206	DNA-dependent RNA polymerase auxiliary subunit epsilon family protein	785.388	762.164	928.186	1112.31	0.300309	0.0585018
MYY_0210	tRNA (adenosine(37)-N6)-threonylcarbamoyltransferase complex dimerization subunit type 1 TsaB	64.0574	61.8318	67.7806	83.6706	0.168057	0.519842
MYY_0211	ribosomal protein S18-alanine N-acetyltransferase	120.042	114.441	152.158	164.373	0.337374	0.099847
MYY_0212	tRNA (adenosine(37)-N6)-threonylcarbamoyltransferase complex transferase subunit TsaD	218.137	218.903	241.25	240.897	0.0442773	0.815474
MYY_0214	ISL3 family transposase	5.95974	4.19466	7.7113	8.71454	0.628944	0.199095
MYY_0217	glycosyltransferase family 2 protein	33.9007	34.4854	16.9704	11.2364	-1.36806	8.79698e-06
MYY_02170	hypothetical protein	39.8579	27.1536	24.681	17.6798	-0.727651	0.133965
MYY_02175	hypothetical protein	127.505	75.4104	77.5283	90.1385	-0.348079	0.352242
MYY_0218	ABC transporter ATP-binding protein	22.7311	26.432	10.7518	8.00042	-1.48958	3.09952e-08
MYY_02180	hypothetical protein	96.0425	73.0684	46.2796	58.8292	-0.770969	0.0152321
MYY_02185	hypothetical protein	92.4088	77.6986	52.4931	75.516	-0.502571	0.185379
MYY_0223	helix-turn-helix domain-containing protein	43.1053	39.2378	51.4724	47.8485	0.181011	0.505255
MYY_0224	peptide pheromone VP1	1687.95	1357.32	1882.75	2173.87	0.319772	0.0544255
MYY_0225	CPBP family intramembrane metalloprotease	380.478	343.554	457.21	445.917	0.225437	0.132711
MYY_0226	MFS transporter	176.364	168.969	226.092	245.706	0.353409	0.00907341
MYY_0228	AzlC family ABC transporter permease	24.453	30.3131	33.5572	37.4548	0.25737	0.467148
MYY_02285	hypothetical protein	70.4229	78.8128	95.8742	108.778	0.344954	0.386288
MYY_02290	helix-turn-helix domain-containing protein	216.892	211.579	261.658	314.583	0.328579	0.195173
MYY_0231	amino acid ABC transporter substrate-binding protein	138.552	134.64	216.34	233.852	0.623565	1.10954e-05
MYY_02315	hypothetical protein	6.0665	4.18266	5.88708	10.9514	0.646452	0.53813
MYY_0232	MetQ/NlpA family ABC transporter substrate-binding protein	13.3809	13.2169	24.0179	27.9587	0.867095	0.00767665
MYY_02320	hypothetical protein	16.6829	16.7306	19.6236	28.9117	0.433573	0.467113
MYY_02325	peptidase C39	45.237	47.1968	41.6228	52.2644	-0.0828349	0.86247
MYY_0233	M20/M25/M40 family metallo-hydrolase	20.7277	21.8235	29.983	32.2373	0.444701	0.0681059
MYY_02335	hypothetical protein	81.1394	53.2141	60.4311	49.1584	-0.360416	0.40025
MYY_0234	methionine ABC transporter ATP-binding protein	98.7884	110.2	129.424	155.446	0.341982	0.0568474
MYY_02340	hypothetical protein	21.37	16.2688	11.9244	8.10133	-0.983224	0.0230368
MYY_0235	ABC transporter permease	137.34	136.104	156.343	165.168	0.135744	0.479118
MYY_02350	hypothetical protein	4.05697	9.79003	8.92383	3.5154	-0.29748	0.84394
MYY_0236	MptD family putative ECF transporter S component	31.6017	21.3958	29.8382	46.872	0.45592	0.269139
MYY_0237	YesL family protein	250.543	262.523	261.595	283.518	-0.0131896	0.963643
MYY_0238	sensor histidine kinase	366.827	347.614	338.863	337.752	-0.174403	0.1916
MYY_02380	nucleotide sugar dehydrogenase	2.90773	1.05013	1.50492	3.23945	0.229325	0.856029
MYY_02385	AzlD domain-containing protein	60.1033	45.2379	62.6029	55.986	0.097489	0.833907
MYY_0239	response regulator transcription factor	420.639	413.118	381.572	345.913	-0.292185	0.0340935
MYY_0240	hypothetical protein	1225.3	1221.11	1258.42	1117.82	-0.137512	0.379601
MYY_0241	class Ib ribonucleoside-diphosphate reductase assembly flavoprotein NrdI	154.527	163.197	164.233	231.076	0.210637	0.390543
MYY_0242	IS1380 family transposase	5.96347	4.90073	3.92821	5.01082	-0.367528	0.529744
MYY_02420	50S ribosomal protein L36	3022.96	3163.41	3363.87	3924.03	0.136175	0.393024
MYY_0243	divalent metal cation transporter	16.3821	19.6664	22.7429	22.4897	0.215145	0.508355
MYY_0244	DUF3021 domain-containing protein	12.1974	18.282	14.8216	18.9939	0.0149981	0.987849
MYY_02440	metallophosphoesterase	14.7812	13.01	15.4631	11.6272	-0.11926	0.836206
MYY_02445	hypothetical protein	11.0287	15.2078	4.48485	6.37095	-1.40065	0.0762762
MYY_0245	response regulator transcription factor	16.0071	19.0282	15.7122	17.2183	-0.203742	0.736812
MYY_02450	hypothetical protein	61.0825	60.9018	48.7576	47.3987	-0.440153	0.0461666
MYY_02460	hypothetical protein	297.759	312.733	249.655	227.91	-0.452631	0.0105967
MYY_02465	S-ribosylhomocysteinase	234.725	266.395	278.963	230.175	-0.0792662	0.813492
MYY_0247	DNA mismatch repair endonuclease MutL	177.009	174.37	214.301	240.201	0.273019	0.0416758
MYY_0248	6,7-dimethyl-8-ribityllumazine synthase	30.1672	36.8172	45.7632	56.1863	0.487508	0.149828
MYY_02480	sugar transferase	466.552	413.439	468.938	579.63	0.155148	0.365576
MYY_02485	UDP-galactopyranose mutase	746.617	735.604	739.196	737.134	-0.102504	0.455726
MYY_0249	bifunctional 3,4-dihydroxy-2-butanone-4-phosphate synthase/GTP cyclohydrolase II	18.9729	22.8225	31.5481	36.8447	0.59514	0.0208313
MYY_02495	lanthionine synthetase	68.0746	59.1939	63.2968	52.9438	-0.217466	0.397732
MYY_0250	riboflavin synthase	21.0503	24.4531	35.8538	38.4704	0.594441	0.0638891
MYY_02500	transposase	30.9805	30.1753	31.6867	46.0198	0.243517	0.620607
MYY_02505	DNA alkylation repair protein	237.177	244.571	300.018	284.838	0.181112	0.370298
MYY_0251	bifunctional diaminohydroxyphosphoribosylaminopyrimidine deaminase/5-amino-6-(5-phosphoribosylamino)uracil reductase RibD	16.1394	12.7028	18.5371	27.4591	0.588117	0.0974143
MYY_02510	cell division protein ZapA	793.72	771.755	718.064	743.455	-0.195872	0.183552
MYY_02515	glycosyl transferase family 8	39.1426	34.859	40.5173	55.1158	0.277287	0.615595
MYY_0252	Holliday junction branch migration protein RuvA	45.4872	39.5557	62.7796	59.892	0.443317	0.0980291
MYY_0253	DNA-3-methyladenine glycosylase I	88.4765	91.2546	117.048	129.895	0.356696	0.0823455
MYY_02530	hypothetical protein	173.382	197.469	108.744	102.132	-0.918091	2.30546e-05
MYY_0254	CPBP family intramembrane metalloprotease	81.8574	62.874	81.5733	86.4851	0.133218	0.625586
MYY_02540	transposase	197.866	183.205	134.824	77.2977	-0.9301	0.00514254
MYY_0255	LD-carboxypeptidase	38.6827	35.2354	49.197	52.5948	0.370076	0.105202
MYY_02550	hypothetical protein	40.5697	44.0085	50.3934	48.7469	0.12415	0.856028
MYY_02555	restriction endonuclease subunit S	107.172	95.2036	29.2093	30.0771	-1.86417	2.60551e-31
MYY_0256	DUF1129 domain-containing protein	303.205	276.444	327.483	313.508	0.051907	0.797276
MYY_02560	tyrosine-type DNA invertase PsrA	101.577	99.5477	21.6287	17.6211	-2.44896	4.80475e-33
MYY_02565	restriction endonuclease subunit S	55.1588	47.7674	108.193	102.518	0.949151	4.34784e-06
MYY_0257	magnesium transporter CorA family protein	236.979	239.756	255.966	267.394	0.0362506	0.851164
MYY_02575	response regulator transcription factor	119.914	111.226	174.667	150.571	0.402728	0.0864968
MYY_0258	site-specific integrase	156.23	154.55	143.58	145.436	-0.201826	0.194968
MYY_02580	quorum-sensing system pheromone BlpC	59.2942	48.7708	58.9538	58.59	0.041217	0.959495
MYY_02585	ATP-binding cassette domain-containing protein	19.1409	20.7065	23.6156	27.5871	0.254877	0.390543
MYY_0259	putative DNA binding domain-containing protein	119.219	105.239	83.9058	73.2317	-0.605475	0.000215017
MYY_02595	hypothetical protein	9.01549	7.69587	17.3311	16.368	0.933363	0.311382
MYY_0260	helix-turn-helix domain-containing protein	64.0933	58.2936	47.4643	42.7362	-0.529895	0.0248572
MYY_02600	hypothetical protein	9.01549	6.35402	7.77675	8.68	0.0315283	0.97974
MYY_02605	ComC/BlpC family leader-containing pheromone/bacteriocin	19.7647	17.6914	20.9972	21.0323	0.0787822	0.936189
MYY_02610	CPBP family intramembrane metalloprotease	17.9918	17.8369	24.1012	29.5497	0.48177	0.191852
MYY_02615	hypothetical protein	28.0867	32.992	52.2239	64.2988	0.813418	0.0553269
MYY_02635	group II intron reverse transcriptase/maturase	25.623	19.6291	19.8921	27.9587	0.000630111	0.9998
MYY_02650	GNAT family acetyltransferase	299.256	342.075	343.632	316.512	-0.0611141	0.81349
MYY_02670	8-oxo-dGTP diphosphatase	194.307	182.796	180.963	227.576	0.0176958	0.959918
MYY_02675	VanZ family protein	232.331	275.198	270.486	277.447	0.00552618	0.987843
MYY_02710	transposase domain-containing protein	199.021	191.403	180.655	167.147	-0.260225	0.366251
MYY_02715	transposase	226.316	266.745	277.341	255.875	0.00947703	0.97813
MYY_0272	excinuclease ABC subunit UvrA	257.944	264.939	282.484	302.285	0.0629862	0.681942
MYY_02720	hypothetical protein	75.1659	70.0146	44.5708	33.6443	-0.980613	0.000294724
MYY_0273	aminopeptidase P family protein	460.707	486.209	527.659	521.815	0.0501782	0.771344
MYY_02730	Spx/MgsR family RNA polymerase-binding regulatory protein	701.795	784.316	696.043	597.093	-0.298329	0.0797124
MYY_02735	UPF0223 family protein	487.709	510.505	502.579	464.688	-0.143641	0.439636
MYY_0274	transcriptional regulator Spx	2937.49	2997.37	2963.29	2848.27	-0.127084	0.353722
MYY_02740	hypothetical protein	193.72	186.477	184.776	231.431	0.0317707	0.930996
MYY_0275	hypothetical protein	712.746	718.622	692.688	675.204	-0.162473	0.253518
MYY_02755	2-isopropylmalate synthase	36.1474	41.184	32.0432	26.8792	-0.495573	0.120187
MYY_0276	IreB family regulatory phosphoprotein	2725.01	2637.49	2538.54	2516.34	-0.18157	0.160375
MYY_02760	DNA topoisomerase I	38.6112	54.014	44.601	45.9022	-0.154727	0.705671
MYY_02765	DUF1294 domain-containing protein	67.6162	71.2756	55.0594	54.684	-0.441546	0.202612
MYY_0277	Holliday junction resolvase RuvX	3014.91	2961.25	2802.53	2863.88	-0.173804	0.15784
MYY_0278	DUF1292 domain-containing protein	4915.3	4892.64	4689.38	4799.33	-0.144949	0.248406
MYY_02780	GNAT family N-acetyltransferase	250.387	258.093	276.957	325.228	0.142894	0.450623
MYY_02785	O-acetylhomoserine aminocarboxypropyltransferase/cysteine synthase	57.7563	55.9968	42.3575	37.0113	-0.612652	0.0033812
MYY_0279	bifunctional folylpolyglutamate synthase/dihydrofolate synthase	86.9768	75.9323	100.203	96.6665	0.183244	0.340464
MYY_02795	bacteriocin immunity protein	367.977	317.322	463.906	455.709	0.334794	0.0518026
MYY_0280	lipocalin/fatty acid-binding family protein	97.2776	92.9293	155.913	166.253	0.664939	0.000181893
MYY_0281	cardiolipin synthase	40.3315	32.8433	49.5551	58.5212	0.475145	0.0218736
MYY_0282	hypothetical protein	123.212	108.178	152.343	173.052	0.397794	0.00845592
MYY_02820	hypothetical protein	3.12075	9.56291	4.84552	6.61016	-0.328653	0.830731
MYY_02825	helix-turn-helix transcriptional regulator	78.9164	53.644	43.7203	37.8829	-0.769105	0.0657846
MYY_0283	anaerobic ribonucleoside-triphosphate reductase	150.042	155.313	194.681	228.437	0.37049	0.00764095
MYY_02835	alpha-glycosidase	9.373	6.94465	9.77458	12.1221	0.347984	0.372799
MYY_02845	hypothetical protein	39.3647	37.6646	48.2313	41.7671	0.133048	0.792862
MYY_0286	hypothetical protein	143.289	162.671	195.676	247.325	0.422052	0.162139
MYY_0287	GNAT family N-acetyltransferase	84.9803	87.611	100.638	123.975	0.277003	0.252248
MYY_0288	anaerobic ribonucleoside-triphosphate reductase activating protein	104.616	103.935	120.015	152.275	0.283988	0.195173
MYY_02885	ribosomal-processing cysteine protease Prp	1550.12	1509	2142.08	2687.19	0.559383	6.75997e-05
MYY_0289	phosphoribulokinase	147.705	130.715	164.105	196.589	0.279814	0.15336
MYY_02895	HAD family hydrolase	40.0288	48.7326	35.8353	26.8733	-0.607843	0.21791
MYY_0290	30S ribosomal protein S10	1248.6	1002.63	1340.15	1538.59	0.260493	0.127013
MYY_02900	ISL3 family transposase	29.2412	26.4361	31.571	36.804	0.203688	0.450623
MYY_02905	hypothetical protein	576.369	556.858	530.965	457.945	-0.290373	0.104869
MYY_0291	50S ribosomal protein L3	1010.94	982.884	1303.24	1436.88	0.360974	0.00246409
MYY_0292	50S ribosomal protein L4	866.397	832.87	1080.95	1195.24	0.324214	0.00857736
MYY_02925	IS3 family transposase	9.96449	12.7589	19.8921	27.1364	0.919302	0.110236
MYY_0293	50S ribosomal protein L23	1583.45	1488.8	1760.8	2086.04	0.226471	0.127013
MYY_02930	50S ribosomal protein L33	92.4989	63.4021	106.666	106.868	0.388867	0.354498
MYY_0294	50S ribosomal protein L2	1339.09	1307.62	1546.85	1730.72	0.210404	0.099847
MYY_02940	SP_0924 family bacteriocin-like peptide	43.8591	54.431	44.8319	55.1063	-0.095149	0.866462
MYY_02945	VIT1/CCC1 transporter family protein	1.68165	3.09184	4.56935	4.37148	0.744926	0.482539
MYY_0295	30S ribosomal protein S19	2323.69	2410.71	2856.52	3073.11	0.22607	0.0756108
MYY_02950	hypothetical protein	409.5	399.177	687.66	670.856	0.652751	3.07163e-05
MYY_0296	50S ribosomal protein L22	1950.87	2034.38	2213.66	2388.43	0.108825	0.44498
MYY_02960	SprT family protein	429.498	480.861	451.301	429.035	-0.148732	0.396844
MYY_0297	30S ribosomal protein S3	1669.68	1730.64	1799.98	1987.12	0.0567291	0.717421
MYY_0298	50S ribosomal protein L16	2089.05	2166.1	2143.54	2389.11	-0.00776429	0.971526
MYY_0299	50S ribosomal protein L29	2724.64	2812.83	2823.98	2978.75	-0.0309555	0.858963
MYY_0300	30S ribosomal protein S17	3264.23	3204.83	3383.21	3442.13	-0.0196005	0.913823
MYY_0301	50S ribosomal protein L14	2737.63	2793.82	2897.62	3021.53	-0.000117199	0.9998
MYY_03010	NUDIX hydrolase	5.36952	10.4208	6.48444	8.27153	-0.250687	0.80616
MYY_0302	50S ribosomal protein L24	2544.75	2620.55	2557.96	2682.73	-0.0772602	0.598696
MYY_0303	50S ribosomal protein L5	2330.18	2358.26	2206.91	2267.72	-0.164834	0.1854
MYY_03035	IS30 family transposase	21.535	18.6847	32.4351	40.6752	0.773217	0.00392132
MYY_0304	30S ribosomal protein S14	2839.88	2960.01	2766.97	2762.84	-0.166545	0.209202
MYY_0305	30S ribosomal protein S8	3862.97	3997.61	3728.67	3662.36	-0.18603	0.141706
MYY_0306	50S ribosomal protein L6	3440.04	3546.6	3323.19	3280.26	-0.178525	0.155246
MYY_03060	YbbR-like domain-containing protein	436.28	480.823	517.986	531.276	0.0941758	0.564746
MYY_0307	50S ribosomal protein L18	4208.34	4426.55	4075.58	4025.48	-0.18949	0.138599
MYY_0308	30S ribosomal protein S5	3821.42	3716.43	3330.54	3220.25	-0.298751	0.0100887
MYY_03080	serine/threonine protein kinase	6.52013	6.99288	9.37377	4.6035	-0.0427624	0.979267
MYY_03085	IS3 family transposase	4.97553	5.10172	6.04166	5.19572	0.0597056	0.945022
MYY_0309	50S ribosomal protein L30	6160.1	6246.23	5652.46	5666.51	-0.229536	0.0533153
MYY_03090	hypothetical protein	127.159	110.773	89.0032	63.662	-0.723296	0.0292607
MYY_03095	hypothetical protein	46.5949	41.3572	44.905	46.872	-0.0268585	0.968049
MYY_0310	50S ribosomal protein L15	2870.79	2821.25	2703.36	2598.69	-0.198691	0.117922
MYY_03100	hypothetical protein	276.685	297.99	250.287	210.455	-0.416909	0.0391948
MYY_03105	hypothetical protein	271.582	242.266	236.002	168.507	-0.433726	0.0663112
MYY_0311	preprotein translocase subunit SecY	1980.4	1899.5	1775.97	1684.82	-0.260867	0.031485
MYY_0312	adenylate kinase	219.419	215.017	211.55	257.026	0.00986713	0.973248
MYY_0313	translation initiation factor IF-1	2264.12	2415	2596.75	3198.85	0.207993	0.197958
MYY_03130	cell division protein SepF	1503.78	1490.78	1471.44	1656.14	-0.0356419	0.839236
MYY_0314	30S ribosomal protein S13	1911.43	1841.84	1884.93	2199.91	0.0238226	0.905174
MYY_03140	hypothetical protein	791.109	774.369	695.672	790.04	-0.173748	0.300664
MYY_0315	30S ribosomal protein S11	1674.13	1591.17	1575.45	1821.05	-0.0411004	0.82362
MYY_03150	acetylxylan esterase	243.666	246.787	234.134	246.866	-0.126567	0.418383
MYY_03155	hypothetical protein	524.87	491.055	353.453	263.167	-0.811387	2.56756e-05
MYY_0316	DNA-directed RNA polymerase subunit alpha	1768.42	1708.06	1628.36	1819.29	-0.109908	0.426078
MYY_03160	hypothetical protein	662.88	686.967	532.43	480.438	-0.511228	0.000477629
MYY_03165	hypothetical protein	1126.53	1067.58	854.138	834.489	-0.473166	0.000174971
MYY_0317	50S ribosomal protein L17	1737.89	1643.02	1626.72	1788.4	-0.0826591	0.585701
MYY_0318	ACT domain-containing protein	394.757	368.763	303.398	278.599	-0.484353	0.00536197
MYY_0319	PFL family protein	484.289	457.913	451.299	452.851	-0.15547	0.248745
MYY_03190	serine/threonine transporter SstT	21.7446	20.6374	24.3839	32.4499	0.324858	0.27905
MYY_0320	histidine phosphatase family protein	486.134	459.33	466.484	456.951	-0.129256	0.390062
MYY_03205	GlsB/YeaQ/YmgE family stress response membrane protein	3996.48	3899.06	2657.1	1884.25	-0.890466	7.03729e-07
MYY_03210	transposase	52.6069	42.2134	16.6132	24.7237	-1.28918	0.00293138
MYY_03225	MgtC/SapB family protein	17.118	16.0512	13.4666	11.8663	-0.478998	0.278193
MYY_0323	ABC transporter ATP-binding protein	3.78948	3.79101	2.6535	2.31785	-0.703685	0.353555
MYY_0326	AraC family transcriptional regulator	83.5982	84.1971	54.7201	44.7415	-0.848651	0.0197139
MYY_0327	glycyl-radical enzyme activating protein	39.1599	40.1753	26.9154	26.784	-0.662403	0.0116614
MYY_0328	DeoR/GlpR transcriptional regulator	9.44997	7.93837	5.90284	3.57658	-0.95062	0.130302
MYY_0329	sugar-binding transcriptional regulator	12.6548	14.5988	8.86122	9.46041	-0.682698	0.0919523
MYY_0330	PTS lactose/cellobiose transporter subunit IIA	99.3389	82.956	59.6557	54.757	-0.756043	0.00703299
MYY_0331	PTS sugar transporter subunit IIB	169.369	178.511	112.529	111.947	-0.732699	0.000401639
MYY_0332	PTS sugar transporter subunit IIC	112.621	119.982	73.8055	74.4756	-0.749661	3.62213e-07
MYY_0333	glycyl radical protein	98.006	94.2705	73.9165	57.3072	-0.643946	0.000222499
MYY_0334	fructose-6-phosphate aldolase	108.428	102.353	90.0151	65.9992	-0.524243	0.025329
MYY_0335	glycerol dehydrogenase	96.5626	96.9885	71.9575	63.7873	-0.607456	0.000429816
MYY_0336	leucine--tRNA ligase	270.757	259.547	330.467	398.075	0.359603	0.00848881
MYY_0337	hypothetical protein	25.699	23.0939	25.7048	25.6879	-0.0140648	0.979531
MYY_03370	epoxyqueuosine reductase QueH	35.74	36.5554	41.1613	43.71	0.130631	0.683313
MYY_0338	GNAT family N-acetyltransferase	63.6525	60.1227	67.155	74.7528	0.101884	0.710122
MYY_03385	hypothetical protein	2888.12	2939.28	2410.33	2164.14	-0.445168	0.000534259
MYY_0339	GNAT family N-acetyltransferase	86.393	70.2977	87.6144	68.7906	-0.0835546	0.82793
MYY_03390	hypothetical protein	15.9993	11.031	9.16781	11.883	-0.433428	0.518394
MYY_03395	hypothetical protein	14.1112	13.5128	13.3895	8.83096	-0.400196	0.687312
MYY_0340	Holliday junction branch migration DNA helicase RuvB	104.179	102.677	127.15	126.439	0.19722	0.26846
MYY_0341	nucleotidyltransferase family protein	129.3	125.601	159.579	137.29	0.126381	0.611102
MYY_0342	isoprenyl transferase	363.363	338.164	398.367	462.792	0.198785	0.2035
MYY_0343	phosphatidate cytidylyltransferase	379.962	331.205	389.546	438.988	0.125479	0.459842
MYY_03435	hypothetical protein	35.7235	23.6755	27.9485	27.3553	-0.167179	0.79061
MYY_0344	RIP metalloprotease RseP	529.724	503.398	617.719	654.534	0.203592	0.109975
MYY_03440	ABC transporter permease	15.8321	13.3414	14.3396	19.6253	0.130581	0.813402
MYY_0345	proline--tRNA ligase	762.947	801.005	868.361	921.589	0.0964314	0.486743
MYY_0346	6-phospho-beta-glucosidase	123.12	127.291	95.5831	95.68	-0.487453	0.000692605
MYY_0347	glutamine--fructose-6-phosphate transaminase (isomerizing)	38.7531	38.3468	53.5551	52.7019	0.36602	0.0406691
MYY_0348	LLM class flavin-dependent oxidoreductase	28.051	28.2379	52.1931	45.6667	0.701487	0.00212962
MYY_0349	LPXTG-anchored pullulanase SpuA	572.654	568.297	441.539	403.151	-0.529549	8.79698e-06
MYY_0350	30S ribosomal protein S12	907.233	867.252	1072.08	1302.91	0.321998	0.0285866
MYY_0351	30S ribosomal protein S7	1212.96	1171.36	1331.52	1574.84	0.18716	0.205354
MYY_03515	50S ribosomal protein L33	704.799	658.884	784.72	874.025	0.187107	0.308283
MYY_0352	elongation factor G	1428.94	1403.68	1418.37	1504.29	-0.0523274	0.716351
MYY_0353	PolC-type DNA polymerase III	230.006	241.452	212.439	204.297	-0.27521	0.0285866
MYY_03530	AAA family ATPase	37.449	44.7544	20.6742	9.3744	-1.54385	0.00976956
MYY_03535	DUF1304 domain-containing protein	6.6607	5.28815	7.20801	6.29624	0.103515	0.938198
MYY_0354	type II toxin-antitoxin system RelB/DinJ family antitoxin	144.76	117.396	128.369	148.073	-0.00896652	0.984955
MYY_0355	type II toxin-antitoxin system YafQ family toxin	190.198	188.883	194.62	185.976	-0.0906774	0.734141
MYY_0356	hypothetical protein	225.918	246.442	216.56	188.407	-0.32305	0.239931
MYY_0357	aminopeptidase	195.597	191.251	208.552	216.245	0.0380446	0.84079
MYY_0358	GlsB/YeaQ/YmgE family stress response membrane protein	521.61	481.449	532.294	586.813	0.063102	0.772735
MYY_0359	rRNA pseudouridine synthase	86.8629	77.8405	70.9201	83.0471	-0.190758	0.418383
MYY_0360	aminopeptidase C	1079.43	1085.17	1171.13	1227.84	0.0506839	0.734754
MYY_0361	PTS mannose/fructose/sorbose transporter family subunit IID	2142.45	2204.47	1961.45	1853.45	-0.284933	0.0199446
MYY_0362	PTS mannose/fructose/sorbose transporter subunit IIC	1919.79	1926.14	1843.68	1745.98	-0.195853	0.130459
MYY_03620	IS110 family transposase	361.521	338.559	497.868	546.319	0.48171	0.00221074
MYY_0363	PTS mannose transporter subunit IIAB	1149.72	1078.51	1146.58	1133.02	-0.0630787	0.677873
MYY_03635	transposase	1.71421	4.46494	4.43604	7.59195	0.766524	0.498277
MYY_0364	alcohol dehydrogenase AdhP	5865.9	5741.29	5348.49	4011.28	-0.403987	0.0199432
MYY_0365	Cof-type HAD-IIB family hydrolase	87.4269	72.8016	105.064	117.094	0.38338	0.0521796
MYY_03650	hypothetical protein	95.892	75.7209	69.3545	80.9607	-0.273587	0.489246
MYY_0366	NCS2 family permease	289.735	278.414	451.64	429.082	0.536916	9.06997e-06
MYY_03660	PTS ascorbate transporter subunit IIC	343.934	331.762	293.961	309.915	-0.258333	0.206999
MYY_0367	CPBP family intramembrane metalloprotease	55.6974	46.7772	84.5228	84.0121	0.633974	0.00293138
MYY_03670	discoidin domain-containing protein	74.4233	77.9649	46.6021	20.9774	-1.26154	0.0757532
MYY_03675	RbsD/FucU family protein	1207.16	1184.06	955.017	763.982	-0.57013	0.000294667
MYY_0368	dihydropteroate synthase	331.278	336.573	412.86	403.876	0.192931	0.168667
MYY_0369	bifunctional folylpolyglutamate synthase/dihydrofolate synthase	514.067	465.558	572.782	562.252	0.117436	0.421721
MYY_0370	GTP cyclohydrolase I FolE	767.973	681.799	851.466	832.802	0.122317	0.433254
MYY_0371	2-amino-4-hydroxy-6-hydroxymethyldihydropteridine diphosphokinase	362.882	355.751	420.72	452.462	0.183462	0.194968
MYY_0372	DUF960 domain-containing protein	623.089	606.225	586.734	563.348	-0.191769	0.225758
MYY_03720	sensor histidine kinase	9.17866	5.40023	6.93574	10.8166	0.217346	0.711065
MYY_0373	50S ribosomal protein L13	1140.31	1125.87	1206	1483.55	0.147732	0.368808
MYY_0374	30S ribosomal protein S9	1323.01	1361.71	1419.16	1716.73	0.124174	0.451698
MYY_0375	site-specific integrase	36.6822	35.7376	33.1209	25.6817	-0.392349	0.138286
MYY_0377	hypothetical protein	4.89898	4.22211	2.53552	3.18376	-0.76365	0.352052
MYY_0379	metallophosphoesterase	4.6747	8.74829	3.97479	3.08622	-1.05929	0.152829
MYY_0380	otitis media-associated H10	13.2774	13.6467	10.5941	9.26787	-0.536121	0.13389
MYY_0381	hypothetical protein	71.8368	59.3875	55.636	43.588	-0.485034	0.109975
MYY_0383	hypothetical protein	151.142	146.805	115.279	111.206	-0.490929	0.00467958
MYY_0384	hypothetical protein	144.453	150.312	123.438	122.151	-0.36324	0.0848924
MYY_0387	6-phospho-beta-glucosidase	345.901	339.863	255.824	207.842	-0.658745	1.46043e-05
MYY_0388	SemiSWEET transporter	147.065	140.324	126.508	101.361	-0.425579	0.130796
MYY_0389	PTS cellobiose transporter subunit IIB	189.325	136.394	138.382	111.6	-0.460924	0.0932889
MYY_0390	BglG family transcription antiterminator	75.6072	77.8117	62.1645	49.4997	-0.553186	0.0023501
MYY_0391	PTS cellobiose transporter subunit IIA	137.551	110.11	111.985	70.9776	-0.517504	0.11199
MYY_0392	hypothetical protein	56.6535	50.9777	39.2611	27.4576	-0.775014	0.0139325
MYY_0393	PTS cellobiose transporter subunit IIC	75.1759	72.4311	51.4409	31.5264	-0.92045	0.000222469
MYY_0394	hypothetical protein	512.966	514.549	459.804	433.765	-0.298225	0.109975
MYY_0395	alpha-xylosidase	120.72	127.653	115.229	106.51	-0.261402	0.0857189
MYY_0396	glutathione peroxidase	58.6857	64.27	64.1802	64.2648	-0.041767	0.915505
MYY_0397	LPXTG-anchored hyaluronate lyase	15.5745	15.7493	13.0545	11.1475	-0.46764	0.0423664
MYY_0399	bifunctional 4-hydroxy-2-oxoglutarate aldolase/2-dehydro-3-deoxy-phosphogluconate aldolase	22.4099	18.8253	11.7984	11.6064	-0.901402	0.0271714
MYY_0400	sugar kinase	19.6775	22.8909	14.3334	15.8579	-0.606051	0.0609317
MYY_0401	RpiB/LacA/LacB family sugar-phosphate isomerase	26.5409	24.0503	17.465	8.10404	-1.06414	0.0198588
MYY_0402	gluconate 5-dehydrogenase	21.4781	19.8817	13.4321	6.5483	-1.13074	0.00981702
MYY_0403	PTS sugar transporter subunit IIA	14.5491	22.8916	15.0601	12.2837	-0.578585	0.309508
MYY_0404	glycoside hydrolase family 88 protein	20.2338	23.016	18.1941	10.862	-0.669285	0.0650904
MYY_0405	PTS system mannose/fructose/N-acetylgalactosamine-transporter subunit IIB	37.1064	29.5634	29.4473	14.0044	-0.692207	0.149719
MYY_0406	PTS mannose/fructose/sorbose/N-acetylgalactosamine transporter subunit IIC	31.2075	28.6887	19.059	11.8983	-1.03656	0.00293138
MYY_0407	PTS mannose/fructose/sorbose transporter family subunit IID	36.8545	33.6068	20.4588	14.9372	-1.07944	0.000297523
MYY_0408	preprotein translocase subunit YajC	26.4945	18.2671	9.85585	10.044	-1.2409	0.0405464
MYY_0409	alginate lyase family protein	2.43162	3.58835	1.78841	2.14399	-0.744279	0.25514
MYY_0410	LacI family DNA-binding transcriptional regulator	610.489	601.75	546.431	478.123	-0.337815	0.0173362
MYY_0412	DUF3278 domain-containing protein	391.403	384.355	301.359	317.418	-0.423542	0.00171957
MYY_0415	DUF3278 domain-containing protein	303.488	294.242	273.776	269.061	-0.234723	0.140035
MYY_0416	helix-turn-helix transcriptional regulator	275.874	301.232	315.282	298.539	-0.0133909	0.970493
MYY_0417	16S rRNA (cytosine(1402)-N(4))-methyltransferase RsmH	105.456	106.003	156.982	159.247	0.48247	0.00138171
MYY_0418	cell division protein FtsL	232.702	220.606	285.642	311.743	0.302631	0.104432
MYY_0419	PASTA domain-containing protein	207.764	204.305	273.663	301.142	0.382247	0.00157577
MYY_0420	phospho-N-acetylmuramoyl-pentapeptide-transferase	162.031	171.764	200.983	234.503	0.281891	0.0817436
MYY_0421	ATP-dependent Clp protease ATP-binding subunit	53.515	53.7648	44.148	36.1889	-0.51174	0.00608561
MYY_0422	S-ribosylhomocysteine lyase	365.379	311.103	337.26	335.673	-0.098587	0.612819
MYY_0423	DUF1846 domain-containing protein	375.372	367.303	428.344	474.307	0.183524	0.171874
MYY_0424	alpha-glucosidase	1438.41	1389.6	1181.64	1048.94	-0.437612	0.000594373
MYY_0426	capsular polysaccharide biosynthesis protein Cps4A	605.179	604.076	679.143	709.79	0.102299	0.448479
MYY_0427	tyrosine-protein phosphatase CpsB	683.367	706.472	741.099	777.999	0.0297833	0.866152
MYY_0428	capsular polysaccharide biosynthesis protein CpsC	768.541	757.854	832.8	891.989	0.0786178	0.599309
MYY_0429	polysaccharide biosynthesis tyrosine autokinase CpsD	732.746	685.711	770.451	864.254	0.107623	0.480606
MYY_0431	WecB/TagA/CpsF family glycosyltransferase	689.031	626.802	731.517	883.575	0.198032	0.211133
MYY_0432	LicD family protein	720.223	624.528	749.487	841.821	0.146995	0.351754
MYY_0433	glycosyltransferase family 2 protein	622.253	570.886	553.524	624.374	-0.115394	0.454062
MYY_0434	oligosaccharide repeat unit polymerase	381.683	379.225	394.616	393.998	-0.0453574	0.787831
MYY_0435	hypothetical protein	296.998	311.424	264.813	245.139	-0.35187	0.00978587
MYY_0436	UDP-N-acetylglucosamine 2-epimerase (non-hydrolyzing)	913.098	859.437	936.257	1069.92	0.0808825	0.604272
MYY_0437	glucose-1-phosphate thymidylyltransferase RfbA	1233.04	1186.89	1271.42	1513.64	0.104162	0.508428
MYY_0438	dTDP-4-dehydrorhamnose 3,5-epimerase family protein	1539.2	1439.53	1615.42	1844.02	0.118224	0.421721
MYY_0439	dTDP-glucose 4,6-dehydratase	1365.46	1315.67	1441.13	1601.68	0.0847749	0.555014
MYY_0440	dTDP-4-dehydrorhamnose reductase	809.965	755.887	747.176	813.493	-0.10161	0.485761
MYY_0444	peptide ABC transporter substrate-binding protein	113.423	119.334	135.894	140.616	0.148868	0.338204
MYY_0445	YSIRK-type signal peptide-containing protein	163.197	162.429	96.6253	73.4363	-1.03074	6.58691e-11
MYY_0446	PBP1A family penicillin-binding protein	458.776	443.918	626.243	698.784	0.455872	7.13684e-05
MYY_0447	Holliday junction resolvase RecU	369.001	333.222	520.816	588.373	0.564323	3.36553e-05
MYY_0448	DUF1273 domain-containing protein	9.22039	11.4429	11.453	6.92427	-0.274542	0.715579
MYY_0449	cell division regulator GpsB	686.838	688.328	1141.22	1184.55	0.660173	3.54618e-08
MYY_0450	class I SAM-dependent RNA methyltransferase	303.957	325.03	514.16	524.699	0.624566	1.43813e-07
MYY_0451	mid-cell-anchored protein MapZ	577.398	591.111	834.651	924.336	0.491405	1.91381e-05
MYY_0452	NADP-dependent phosphogluconate dehydrogenase	2000.81	2022.82	2204.58	2232.19	0.0438123	0.773706
MYY_0453	response regulator transcription factor	2611.28	2535.6	2861.83	2868.16	0.0581665	0.688348
MYY_0454	choline-binding protein CbpC	95.2946	101.197	142.075	123.678	0.337125	0.0688964
MYY_0455	choline-binding protein CbpJ	170.32	149.293	182.48	196.778	0.153955	0.375441
MYY_0456	MFS transporter	116.872	116.786	123.122	125.22	-0.00971524	0.9707
MYY_0460	mevalonate kinase	84.4625	92.7929	115.951	120.779	0.313459	0.0867861
MYY_0461	diphosphomevalonate decarboxylase	193.153	192.575	223.442	243.351	0.176764	0.259011
MYY_0462	phosphomevalonate kinase	276.019	274.276	315.084	339.683	0.152718	0.300834
MYY_0463	type 2 isopentenyl-diphosphate Delta-isomerase	252.567	258.522	287.855	318.785	0.147849	0.340435
MYY_0464	cell wall-active antibiotics response protein	163.324	175.432	189.966	196.943	0.0901183	0.649852
MYY_0465	sensor histidine kinase	162.034	167.38	195.553	205.983	0.186015	0.242089
MYY_0466	response regulator transcription factor	154.972	182.235	201.016	236.137	0.267715	0.168042
MYY_0469	DNA alkylation repair protein	262.563	238.02	305.758	311.778	0.211376	0.302169
MYY_0470	serine protease	131.685	124.114	129.701	143.075	-0.00321617	0.992908
MYY_0472	trigger factor	832.058	783.725	958.122	1032.39	0.203874	0.104543
MYY_0473	ATP-dependent RecD-like DNA helicase	58.4121	57.952	75.5262	81.2686	0.332103	0.0253454
MYY_0474	signal peptidase I	145.655	136.992	235.169	281.461	0.773531	1.24704e-06
MYY_0475	ribonuclease HIII	74.2398	68.8822	131.126	149.385	0.876426	8.23379e-08
MYY_0477	CvpA family protein	677.492	700.256	667.322	642.889	-0.170049	0.244346
MYY_0478	endonuclease MutS2	75.2024	80.4794	104.636	116.127	0.402406	0.00491209
MYY_0479	sodium:alanine symporter family protein	33.0842	32.5379	43.3337	43.9892	0.315408	0.153033
MYY_0480	carboxymuconolactone decarboxylase family protein	58.9702	46.6701	55.0747	70.4361	0.163131	0.623903
MYY_0481	TDT family transporter	156.869	156.516	177.917	156.709	-0.000847274	0.998121
MYY_0482	serine--tRNA ligase	277.21	285.902	247.52	246.933	-0.285598	0.0307812
MYY_0483	DUF956 family protein	421.401	402.73	473.454	494.424	0.136038	0.417463
MYY_0484	aspartate kinase	172.8	182.132	204.065	225.501	0.17492	0.257679
MYY_0485	enoyl-CoA hydratase	120.47	107.189	146.019	171.029	0.384322	0.0309467
MYY_0486	MarR family transcriptional regulator	1048.1	1050.19	1564.51	2007.42	0.667407	3.83235e-06
MYY_0487	ketoacyl-ACP synthase III	682.819	714.464	1166.67	1466.44	0.813775	1.99907e-09
MYY_0488	acyl carrier protein	2794.44	2785.22	3248.13	3591.65	0.195509	0.1381
MYY_0489	enoyl-[acyl-carrier-protein] reductase FabK	145.801	140.804	266.568	329.835	0.958541	5.27458e-11
MYY_0490	ACP S-malonyltransferase	241.04	276.131	519.801	622.161	1.03952	1.44341e-13
MYY_0491	3-oxoacyl-[acyl-carrier-protein] reductase	430.97	399.702	741.616	902.478	0.887318	2.7832e-11
MYY_0492	beta-ketoacyl-ACP synthase II	656.205	644.884	1009.91	1208.32	0.670796	6.44633e-08
MYY_0493	acetyl-CoA carboxylase biotin carboxyl carrier protein	973.673	980.499	1434.55	1754.23	0.606792	6.34519e-06
MYY_0494	3-hydroxyacyl-ACP dehydratase FabZ	1003.02	1038.19	1479.34	1880.2	0.618228	2.01815e-05
MYY_0495	acetyl-CoA carboxylase biotin carboxylase subunit	534.701	550.515	816.129	1029.64	0.666091	1.39485e-06
MYY_0496	acetyl-CoA carboxylase carboxyltransferase subunit beta	691.51	692.48	933.905	1197.59	0.523026	0.000341593
MYY_0497	acetyl-CoA carboxylase carboxyl transferase subunit alpha	593.332	625.571	864.988	1124.56	0.605781	6.13255e-05
MYY_0498	biofilm-regulating peptide BriC	49.7306	48.7246	63.669	60.48	0.239377	0.62423
MYY_0500	transcription antitermination factor NusB	2006.62	2063.94	2107.47	2165.09	-0.0279819	0.868783
MYY_0501	Asp23/Gls24 family envelope stress response protein	2316.84	2281.61	2217.31	2307.18	-0.12067	0.360093
MYY_0502	elongation factor P	1182.81	1083.16	1121.05	1185.34	-0.0705607	0.6515
MYY_0504	2,3-butanediol dehydrogenase	2.56475	3.6438	2.53415	3.36724	-0.206223	0.836263
MYY_0505	Asp-tRNA(Asn)/Glu-tRNA(Gln) amidotransferase subunit GatB	465.413	469.797	544.531	619.373	0.216803	0.107712
MYY_0506	Asp-tRNA(Asn)/Glu-tRNA(Gln) amidotransferase subunit GatA	299.336	307.439	353.046	428.749	0.265598	0.0766672
MYY_0507	Asp-tRNA(Asn)/Glu-tRNA(Gln) amidotransferase subunit GatC	163.886	184.63	209.972	305.828	0.456985	0.0647138
MYY_0508	peptide chain release factor 3	397.189	396.272	373.873	367.786	-0.194235	0.137758
MYY_0511	50S ribosomal protein L28	208.644	226.14	315.958	358.608	0.527715	0.0113474
MYY_0512	Asp23/Gls24 family envelope stress response protein	916.476	863.601	880.851	888.647	-0.104125	0.498277
MYY_0513	DAK2 domain-containing protein	1159.3	1175.74	1137.85	1106.8	-0.153745	0.231173
MYY_0514	acetolactate synthase large subunit	66.2567	68.605	78.8785	84.568	0.176954	0.315733
MYY_0515	acetolactate synthase small subunit	179.629	184.835	220.009	231.707	0.209521	0.257679
MYY_0516	ketol-acid reductoisomerase	289.104	295.519	293.961	292.503	-0.0933192	0.557748
MYY_0517	hypothetical protein	624.465	552.821	552.307	444.394	-0.330381	0.0985451
MYY_0518	hypothetical protein	263.873	276.424	204.679	198.911	-0.520252	0.00237012
MYY_0519	threonine ammonia-lyase IlvA	62.6544	64.7526	66.7682	73.2867	0.0355361	0.891456
MYY_0521	hypothetical protein	1258.79	1256.13	1185.18	1076.1	-0.249191	0.104869
MYY_0522	amino acid ABC transporter ATP-binding protein	205.312	184.816	214.903	243.848	0.139174	0.445882
MYY_0523	ABC transporter substrate-binding protein/permease	64.6628	62.5161	79.4033	98.2337	0.383267	0.031492
MYY_0524	DUF2207 domain-containing protein	241.744	231.586	192.841	199.913	-0.365755	0.00272115
MYY_0527	undecaprenyl-diphosphate phosphatase	1030.07	1057.36	1040.48	1015.23	-0.119248	0.386878
MYY_0528	DNA polymerase IV	31.4014	34.0294	29.4199	31.5128	-0.207496	0.458328
MYY_0529	formate C-acetyltransferase	6448.23	6747.81	5405.58	4311.5	-0.53611	0.000413249
MYY_0530	ISL3 family transposase	124.311	121.188	111.52	92.408	-0.361364	0.044499
MYY_0531	PI-1 pilus transcriptional regulator RlrA	138.414	133.313	257.978	313.031	0.972923	4.83739e-13
MYY_0532	PI-1 pilus tip adhesin RrgA	105.655	102.762	217.263	261.891	1.10231	5.68016e-18
MYY_0533	PI-1 pilus major pilin RrgB	946.383	948.455	1455.37	1477.81	0.533203	2.72449e-07
MYY_0535	PI-1 pilus minor pilin RrgC	1103.83	1095.48	1716.44	1691.56	0.535142	5.58981e-07
MYY_0536	PI-1 pilus system sortase SrtC-1	10.312	12.0992	19.1012	21.4765	0.740204	0.041089
MYY_0537	PI-1 pilus system sortase SrtC-2	30.4953	38.5469	55.1001	53.1636	0.534285	0.0303742
MYY_0538	PI-1 pilus system sortase SrtC-3	44.2838	45.9626	66.8363	74.104	0.540633	0.00966871
MYY_0541	hypothetical protein	209.34	234.215	112.545	111.555	-1.08943	2.56756e-05
MYY_0543	ROK family transcriptional regulator	55.8828	53.7492	41.0681	34.4647	-0.629964	0.00226239
MYY_0544	PTS sugar transporter subunit IIC	14.1672	10.3175	8.37985	7.33372	-0.713208	0.0663112
MYY_0545	DUF4838 domain-containing protein	17.4147	16.3649	8.41225	9.7619	-0.990631	0.000162292
MYY_0546	PTS lactose/cellobiose transporter subunit IIA	11.9945	17.1883	9.4944	9.78198	-0.723941	0.296939
MYY_0547	6-phospho-beta-galactosidase	11.7144	13.0652	9.00518	5.87144	-0.832474	0.0318199
MYY_0548	PTS transporter subunit EIIC	18.8359	14.0524	8.99882	7.2819	-1.09127	0.000416738
MYY_0549	TrkH family potassium uptake protein	121.878	122.142	141.644	163.954	0.225196	0.161293
MYY_0550	Trk system potassium transporter TrkA	68.698	71.9386	97.1472	114.368	0.486448	0.00331741
MYY_0551	S-adenosyl-l-methionine hydroxide adenosyltransferase family protein	47.8808	46.7839	51.0463	53.497	0.0463864	0.884663
MYY_0552	ECF-type riboflavin transporter substrate-binding protein	84.2431	66.0311	76.6457	79.9129	-0.0232824	0.957927
MYY_0553	hypothetical protein	68.8741	46.836	42.4828	55.0474	-0.322012	0.469467
MYY_0554	ABC transporter ATP-binding protein	102.834	101.648	101.58	115.551	-0.0121094	0.965866
MYY_0555	energy-coupling factor transporter transmembrane protein EcfT	86.1191	86.5737	93.54	98.482	0.0542755	0.829715
MYY_0556	tRNA (cytidine(34)-2'-O)-methyltransferase	24.6316	27.3055	32.2458	36.549	0.295991	0.450623
MYY_0557	ECF transporter S component	784.204	805.024	1265.2	1131.16	0.496219	0.000187728
MYY_0558	phosphatase PAP2 family protein	103.657	99.9301	152.305	157.66	0.510785	0.00296173
MYY_0559	hypothetical protein	146.051	127.091	242.276	239.408	0.731044	4.30333e-05
MYY_0560	GNAT family N-acetyltransferase	116.3	116.859	203.813	217.174	0.753262	1.22023e-05
MYY_0561	DNA-directed RNA polymerase subunit delta	520.782	543.256	605.706	646.882	0.13597	0.361026
MYY_0562	CTP synthase	268.244	264.755	310.493	355.912	0.223719	0.110521
MYY_0563	Na/Pi cotransporter family protein	131.553	114.765	169.059	186.196	0.43472	0.00249907
MYY_0564	bacterial Ig-like domain-containing protein	287.51	286.497	175.296	145.056	-0.936066	5.75258e-12
MYY_0565	phosphoglycerate kinase	2731.9	2777.62	2312.22	2159.28	-0.39744	0.000711053
MYY_0566	aromatic acid exporter family protein	100.041	85.8217	89.2383	94.8093	-0.102624	0.706876
MYY_0567	transcriptional repressor GlnR	1445.51	1537.88	1653.31	1542.05	0.00158811	0.994841
MYY_0568	type I glutamate--ammonia ligase	1687.84	1629.95	1987.21	1984.6	0.162978	0.183552
MYY_0570	restriction endonuclease subunit S	116.269	117.673	118.984	102.185	-0.176549	0.341137
MYY_0571	SAM-dependent DNA methyltransferase	174.084	176.694	149.132	134.949	-0.400514	0.00598307
MYY_0572	DEAD/DEAH box helicase family protein	195.235	192.133	178.396	159.955	-0.290541	0.0415568
MYY_0575	heat-inducible transcriptional repressor HrcA	140.406	163.883	161.892	134.502	-0.137381	0.531346
MYY_0576	nucleotide exchange factor GrpE	285.147	319.248	314.839	250.966	-0.19269	0.368902
MYY_0577	molecular chaperone DnaK	378.739	431.841	458.624	450.295	0.0663792	0.705671
MYY_0578	hypothetical protein	301.178	350.829	313.891	307.051	-0.174207	0.379321
MYY_0579	molecular chaperone DnaJ	117.534	116.806	122.77	146.181	0.0991414	0.62006
MYY_0580	hypothetical protein	36.2007	45.902	71.7136	59.1308	0.555312	0.222438
MYY_0581	hypothetical protein	343.997	335.27	384.949	398.412	0.109101	0.57936
MYY_0582	HIT family protein	296.129	284.479	337.795	315.103	0.0748462	0.717802
MYY_0583	ABC transporter ATP-binding protein	239.76	216.894	273.825	275.469	0.173333	0.292216
MYY_0584	ABC transporter permease	321.08	303.478	360.433	370.958	0.131942	0.365235
MYY_0585	hypothetical protein	24.3418	28.8191	37.4133	37.0715	0.372663	0.41774
MYY_0587	response regulator transcription factor	179.43	161.916	208.948	213.401	0.214569	0.204049
MYY_0588	sensor histidine kinase	163.186	163.198	182.728	169.138	0.0122299	0.964908
MYY_0590	bacteriocin secretion accessory protein	35.0293	28.3412	31.7271	40.2645	0.0955615	0.767783
MYY_0593	bacteriocin	75.2739	59.7624	75.3877	88.6615	0.199393	0.610065
MYY_0594	bacteriocin	164.597	118.812	125.983	151.999	-0.107938	0.778395
MYY_0595	CPBP family intramembrane metalloprotease	4.22601	7.18712	10.2799	8.05613	0.540784	0.4671
MYY_0601	bacteriocin	14.5635	12.4318	17.7669	25.2388	0.584075	0.423938
MYY_0604	CPBP family intramembrane metalloprotease	17.1029	15.5397	21.8207	22.9765	0.36698	0.389668
MYY_0605	phosphotransferase family protein	64.9115	75.1536	95.7157	131.949	0.591235	0.00795234
MYY_0606	tRNA (guanosine(46)-N7)-methyltransferase TrmB	124.771	118.571	148.962	199.427	0.418658	0.0406691
MYY_0607	ribosome maturation factor RimP	363.606	319.808	302.36	285.04	-0.309915	0.0609033
MYY_0608	transcription termination/antitermination protein NusA	264.613	272.679	277.23	256.126	-0.107587	0.516059
MYY_0609	YlxR family protein	393.278	394.265	391.234	407.978	-0.0770368	0.704819
MYY_0610	YlxQ-related RNA-binding protein	442.21	452.02	400.627	428.41	-0.208699	0.217077
MYY_0611	translation initiation factor IF-2	408.834	406.003	433.432	427.084	-0.0180477	0.923059
MYY_0612	30S ribosome-binding factor RbfA	181.697	171.495	187.719	199.106	0.0364638	0.895211
MYY_0617	DUF1858 domain-containing protein	352.644	359.565	330.033	347.935	-0.170628	0.390581
MYY_0618	DUF438 domain-containing protein	239.589	255.368	235.075	252.898	-0.120475	0.439636
MYY_0619	DUF1912 family protein	257.737	245.272	224.794	283.989	-0.0819226	0.768391
MYY_0620	helicase	63.3133	70.07	94.4876	87.7075	0.345008	0.211556
MYY_0621	flavin reductase	151.46	175.537	203.533	187.488	0.15365	0.49768
MYY_0622	GNAT family N-acetyltransferase	123.228	134.223	150.686	140.115	0.0743042	0.769696
MYY_0623	AAA family ATPase	90.8089	93.335	101.831	98.8441	0.0249586	0.944223
MYY_0624	valine--tRNA ligase	244.152	252.292	263.938	269.037	0.0044645	0.984747
MYY_0625	DNA cytosine methyltransferase	147.526	196.648	160.343	208.793	-0.0183974	0.971092
MYY_0626	ATP-binding protein	53.2698	62.7535	44.642	43.5095	-0.50151	0.0101363
MYY_0627	Fic family protein	98.3967	88.2285	98.0916	102.314	0.0111533	0.971725
MYY_0628	IS3 family transposase	3.82733	4.04619	2.57513	2.76368	-0.664268	0.331362
MYY_0630	PRD domain-containing protein	110.118	107.624	46.9438	46.3698	-1.3184	6.57374e-15
MYY_0631	PTS glucose transporter subunit IIA	162.808	167.312	89.949	90.9913	-0.965636	2.70821e-15
MYY_0632	glycoside hydrolase family 1 protein	195.285	198.25	86.7471	77.0608	-1.36018	1.23745e-23
MYY_0633	phenylalanine--tRNA ligase subunit alpha	65.795	63.6906	75.566	85.5515	0.217833	0.285568
MYY_0634	GNAT family N-acetyltransferase	114.072	114.299	122.525	150.818	0.158383	0.507768
MYY_0635	phenylalanine--tRNA ligase subunit beta	136.075	124.814	130.329	140.324	-0.0426071	0.820494
MYY_0636	endonuclease/exonuclease/phosphatase family protein	42.2702	34.7271	45.1378	55.7131	0.301625	0.248745
MYY_0639	5-methyltetrahydropteroyltriglutamate--homocysteine S-methyltransferase	6.49115	4.37599	4.87136	5.99962	-0.0706709	0.906677
MYY_0640	methylenetetrahydrofolate reductase [NAD(P)H]	8.42277	5.42009	9.59043	10.5421	0.482955	0.38567
MYY_0641	polyribonucleotide nucleotidyltransferase	204.278	204.013	281.101	342.712	0.512036	0.000175669
MYY_0642	serine O-acetyltransferase	441.54	415.499	567.129	685.56	0.449725	0.0018599
MYY_0643	GNAT family N-acetyltransferase	417.524	400.514	535.821	635.553	0.419702	0.00208101
MYY_0644	cysteine--tRNA ligase	598.041	599.806	691.222	766.483	0.184897	0.158389
MYY_0645	Mini-ribonuclease 3	872.406	906.075	1006.24	1099.13	0.144002	0.331997
MYY_0646	PucR family transcriptional regulator	647.19	661.834	714.048	763.617	0.0764019	0.610577
MYY_0648	hypothetical protein	13.7937	9.13736	14.4881	11.4836	0.120929	0.864283
MYY_0650	ABC transporter permease	11.809	13.3073	16.6598	14.1936	0.19174	0.627709
MYY_0651	ABC transporter ATP-binding protein	21.4118	30.5615	25.6633	34.286	0.0791866	0.873961
MYY_0652	ABC transporter permease	34.9252	35.1874	36.2431	43.5095	0.0847458	0.767975
MYY_0653	response regulator transcription factor	184.879	194.821	152.829	151.531	-0.418832	0.00907341
MYY_0654	HAMP domain-containing histidine kinase	206.42	209.376	188.928	165.904	-0.324546	0.035343
MYY_0655	fructose-bisphosphate aldolase	2549.27	2522.38	2341.41	2369.27	-0.203516	0.0829211
MYY_0656	ferric reductase-like transmembrane domain-containing protein	21.46	20.1977	22.9542	25.7383	0.130273	0.700482
MYY_0657	amino acid ABC transporter permease	59.7481	58.4859	101.741	130.389	0.87341	2.26845e-05
MYY_0658	amino acid ABC transporter permease	67.8555	67.9898	114.277	148.497	0.850225	2.07794e-05
MYY_0659	transporter substrate-binding domain-containing protein	80.2208	67.8353	110.295	126.643	0.589537	0.00173817
MYY_0660	amino acid ABC transporter ATP-binding protein	49.0685	48.3513	69.0502	76.3291	0.479233	0.0270534
MYY_0661	single-stranded-DNA-specific exonuclease RecJ	129.429	116.517	134.484	140.996	0.0691207	0.694385
MYY_0662	ribonuclease J	569.733	552.968	665.014	688.443	0.172703	0.16528
MYY_0663	esterase family protein	120.773	115.902	148.919	150.171	0.24241	0.168667
MYY_0664	peptidoglycan bridge formation alanyltransferase MurM	365.626	354.26	398.69	417.126	0.0835527	0.57533
MYY_0665	peptidoglycan bridge formation alanyltransferase MurN	425.044	431.936	445.08	445.341	-0.0422665	0.805563
MYY_0666	matrixin family metalloprotease	127.604	144.081	162.773	218.335	0.38201	0.0651552
MYY_0667	excinuclease ABC subunit UvrC	240.78	245.3	225.131	216.754	-0.234597	0.0825749
MYY_0668	metallophosphoesterase family protein	264.725	286.02	255.894	260.157	-0.194057	0.212467
MYY_0669	amino acid ABC transporter substrate-binding protein	102.412	115.378	118.591	114.635	-0.00453994	0.989944
MYY_0670	nitroreductase family protein	1337.19	1403.01	1291.43	1251.62	-0.205143	0.122577
MYY_0671	dipeptidase PepV	1666.75	1697.06	1566.03	1495.29	-0.232527	0.0585018
MYY_0672	uracil-DNA glycosylase family protein	361.554	383.775	361.196	308.918	-0.250294	0.155246
MYY_0675	branched-chain amino acid transport system II carrier protein	14.3187	19.1539	30.4032	35.5252	0.854074	0.0010611
MYY_0676	M42 family metallopeptidase	306.032	321.969	305.37	316.318	-0.113753	0.45871
MYY_0677	HIT family protein	370.923	388.211	349.318	374.672	-0.168639	0.308601
MYY_0678	M15 family metallopeptidase	519.767	560.367	509.205	519.122	-0.170245	0.245856
MYY_0679	hypothetical protein	943.686	1107.51	1036.17	976.161	-0.130168	0.519245
MYY_0680	50S ribosomal protein L11	1302.8	1252.81	1903.65	2037.94	0.528029	2.7337e-06
MYY_0681	50S ribosomal protein L1	861.841	892.332	1337.43	1384.35	0.535495	1.61071e-06
MYY_0684	ATP-binding cassette domain-containing protein	151.493	162.026	185.74	188.054	0.15311	0.363593
MYY_0685	ABC-2 family transporter protein	169.412	150.821	167.978	189.892	0.0664054	0.760209
MYY_0686	ABC-2 family transporter protein	188.603	177.224	183.365	196.075	-0.042762	0.841344
MYY_0687	GNAT family N-acetyltransferase	320.6	316.556	361.562	310.384	-0.0177987	0.959918
MYY_0688	S8 family serine peptidase	787.817	736.287	704.211	577.374	-0.344234	0.0245939
MYY_0689	PTS sugar transporter subunit IIA	298.532	298.832	212.085	175.696	-0.717812	2.62332e-05
MYY_0690	PTS sugar transporter subunit IIB	591.84	600.382	455.352	366.245	-0.631674	0.000234195
MYY_0691	PTS galactitol transporter subunit IIC	686.222	680.716	463.305	362.782	-0.820528	8.23379e-08
MYY_0692	glycoside hydrolase family 2 protein	561.22	582.135	336.67	226.198	-1.11504	0.00187707
MYY_0696	DUF3397 domain-containing protein	50.7121	42.2681	62.9917	60.1524	0.324326	0.352048
MYY_0699	class I SAM-dependent methyltransferase	67.1799	58.9507	65.9268	81.396	0.132145	0.664797
MYY_0700	hypothetical protein	123.141	109.253	122.031	128.484	0.0190086	0.968049
MYY_0701	cation:proton antiporter	110.515	110.416	130.275	129.12	0.134395	0.382934
MYY_0702	YihY/virulence factor BrkB family protein	119.871	139.955	149.249	136.533	0.0345966	0.895211
MYY_0703	thiol-disulfide oxidoreductase-associated membrane protein CcdA2	8.21665	9.2845	8.6824	8.70198	-0.11851	0.868981
MYY_0704	redoxin family protein	12.8793	16.9704	20.6639	22.32	0.401276	0.389668
MYY_0705	peptide-methionine (R)-S-oxide reductase MsrB	28.4316	31.6659	32.1467	28.8054	-0.0830515	0.811618
MYY_0706	response regulator transcription factor	190.315	188.296	150.566	162.528	-0.372196	0.0160154
MYY_0707	sensor histidine kinase	155.805	157.778	151.746	141.863	-0.191648	0.21292
MYY_0708	TIGR01440 family protein	364.696	321.97	400.064	455.008	0.22191	0.175536
MYY_0709	G5 domain-containing protein	770.59	743.712	960.886	941.135	0.232462	0.045339
MYY_0710	aminodeoxychorismate synthase component I	153.373	153.99	165.783	166.91	0.0167465	0.944005
MYY_0711	alpha/beta hydrolase	212.696	210.194	250.948	253.018	0.156051	0.360064
MYY_0712	N-acetylmuramoyl-L-alanine amidase family protein	279.967	273.499	230.654	226.9	-0.370781	0.00525473
MYY_0713	ROK family glucokinase	697.799	697.889	559.314	530.972	-0.452666	0.000175669
MYY_0714	thymidylate synthase	133.59	139.458	133.932	142.96	-0.0805084	0.696068
MYY_0715	DUF3042 family protein	659.08	568.59	658.65	711.303	0.0670474	0.771344
MYY_0716	tRNA (adenosine(37)-N6)-dimethylallyltransferase MiaA	115.52	120.609	127.265	129.971	0.0233229	0.930372
MYY_0717	GTPase HflX	219.057	202.912	244.442	228.005	0.0691188	0.705282
MYY_0718	cystathionine beta-lyase	288.669	256.047	289.721	273.57	-0.0434645	0.84394
MYY_0719	ribonuclease Z	313.303	301.01	354.786	342.014	0.0863092	0.59983
MYY_0720	SDR family oxidoreductase	312.966	313.459	354.62	365.676	0.103659	0.509686
MYY_0721	LysR family transcriptional regulator	108.721	105.855	141.645	149.434	0.343111	0.0336586
MYY_0722	YqgQ family protein	152.362	145.452	165.178	205.716	0.218618	0.397732
MYY_0723	rhodanese-like domain-containing protein	193.585	181.191	222.868	268.315	0.293769	0.143178
MYY_0724	hypothetical protein	50.1783	54.9616	49.1777	51.8059	-0.164755	0.736692
MYY_0725	16S rRNA pseudouridine(516) synthase	5.69987	2.77403	5.55299	7.55375	0.594343	0.455458
MYY_0726	translational GTPase TypA	128.845	112.008	188.291	212.833	0.641738	3.38985e-06
MYY_0727	DUF3165 family protein	258.691	218.507	342.378	405.856	0.559209	0.00358057
MYY_0728	lactococcin 972 family bacteriocin	1528.67	1509.72	1096.06	958.533	-0.65952	1.18687e-06
MYY_0729	bacteriocin-associated integral membrane family protein	1279.81	1296.37	932.601	697.725	-0.753752	4.17677e-06
MYY_0730	ABC transporter ATP-binding protein	1198.13	1248.17	809.669	557.207	-0.932644	5.58981e-07
MYY_0731	UDP-N-acetylmuramoyl-L-alanine--D-glutamate ligase	141.769	136.364	142.651	156.933	0.01008	0.968355
MYY_0732	UDP-N-acetylglucosamine--N-acetylmuramyl-(pentapeptide) pyrophosphoryl-undecaprenol N-acetylglucosamine transferase	116.997	129.319	142.876	156.152	0.176467	0.326932
MYY_0733	cell division protein DivIB	164.472	163.385	179.018	198.429	0.104711	0.531346
MYY_0734	orotidine-5'-phosphate decarboxylase	482.675	492.33	663.656	829.675	0.514725	0.000401639
MYY_0735	orotate phosphoribosyltransferase	1293.23	1334.5	1633.21	1977.29	0.358654	0.00907341
MYY_0736	hypothetical protein	4706.08	4459.98	4131.85	3921.24	-0.282086	0.0307812
MYY_0737	hypothetical protein	537.111	524.182	492.9	467.985	-0.239234	0.0820525
MYY_0738	hypothetical protein	341.691	335.658	285.261	287.395	-0.338966	0.011676
MYY_0739	hypothetical protein	389.33	366.551	309.461	314.827	-0.37139	0.00551867
MYY_0740	ABC transporter ATP-binding protein	589.388	562.02	517.737	503.44	-0.268664	0.0445705
MYY_0743	amino acid ABC transporter ATP-binding protein	39.4993	39.2634	46.3712	50.4585	0.199131	0.48037
MYY_0744	hypothetical protein	27.8917	38.4608	27.5589	28.5626	-0.365903	0.563493
MYY_0746	amino acid ABC transporter permease	9.83508	7.6851	10.435	9.94255	0.14452	0.861762
MYY_0747	amino acid ABC transporter permease	12.8679	6.57187	4.25495	8.67235	-0.658406	0.355001
MYY_0748	hypothetical protein	41.3977	43.3844	19.7117	15.3051	-1.37106	0.025343
MYY_0749	lysine--tRNA ligase	159.177	154.284	195.439	244.828	0.390916	0.0123507
MYY_0751	L-lactate oxidase	8129.14	8444.59	5399.12	4313.21	-0.865587	1.99907e-09
MYY_0752	TenA family protein	26.5613	25.2538	22.4096	20.8086	-0.354097	0.340435
MYY_0753	hydroxyethylthiazole kinase	25.1812	21.4341	21.7213	22.2687	-0.168821	0.672254
MYY_0754	thiamine phosphate synthase	24.3418	26.1067	30.396	22.0968	-0.0402044	0.949608
MYY_0755	ECF transporter S component	12.1492	15.3569	11.0039	14.0365	-0.256856	0.670187
MYY_0756	ABC transporter ATP-binding protein	18.2651	16.9524	17.5431	16.6385	-0.134026	0.704884
MYY_0757	cobalt ABC transporter permease	12.3392	19.4211	15.0948	18.36	-0.0593012	0.934104
MYY_0758	thiaminase II	16.8601	16.3066	18.543	18.6676	0.0709294	0.895211
MYY_0759	energy coupling factor transporter S component ThiW	31.5285	26.8527	23.9968	29.1946	-0.222854	0.59983
MYY_0760	hydroxyethylthiazole kinase	20.8904	25.1883	26.6383	25.5348	0.0670715	0.879837
MYY_0761	thiamine phosphate synthase	21.5346	24.7457	25.6743	23.5471	-0.0189531	0.976521
MYY_0762	bifunctional hydroxymethylpyrimidine kinase/phosphomethylpyrimidine kinase	1184.2	1181.73	620.532	427.53	-1.26717	1.36256e-12
MYY_0764	cupredoxin domain-containing protein	8.50655	9.62461	6.43464	8.694	-0.375464	0.676218
MYY_0765	heavy metal translocating P-type ATPase	9.00344	10.9194	10.274	11.53	0.0156678	0.977197
MYY_0766	pyruvate oxidase	3809.58	3940.52	3679.48	3435.83	-0.219647	0.0866813
MYY_0767	lactoylglutathione lyase	204.247	222.808	262.465	286.081	0.256952	0.185175
MYY_0772	mannose-6-phosphate isomerase, class I	147.339	144.09	119.851	124.099	-0.353437	0.0225165
MYY_0773	sodium-dependent transporter	37.304	36.8046	36.5664	30.4741	-0.238361	0.355001
MYY_0774	MerR family transcriptional regulator	38.689	47.4219	46.0549	31.2894	-0.256766	0.4671
MYY_0776	NAD(P)/FAD-dependent oxidoreductase	86.1071	101.325	94.3804	103.31	-0.0291433	0.915545
MYY_0777	DegV family protein	441.951	430.351	376.61	399.243	-0.266255	0.041089
MYY_0778	TetR/AcrR family transcriptional regulator	46.2407	48.123	70.6681	76.86	0.541816	0.026138
MYY_0779	cytidine/deoxycytidylate deaminase family protein	79.579	80.8066	110.639	129.198	0.479014	0.0300043
MYY_0780	uracil phosphoribosyltransferase	996.855	1007.15	996.869	1011.99	-0.0940052	0.507768
MYY_0781	ATP-dependent Clp protease proteolytic subunit ClpP	801.509	789.828	809.833	850.596	-0.0360982	0.83607
MYY_0782	YlbG family protein	121.22	114.133	159.883	168.852	0.388389	0.122577
MYY_0783	ABC transporter substrate-binding protein	110.702	111.211	132.386	146.793	0.232002	0.159018
MYY_0784	branched-chain amino acid ABC transporter permease	52.3209	59.9298	63.2813	62.3883	0.0564861	0.851164
MYY_0785	branched-chain amino acid ABC transporter permease	75.7979	74.3569	84.1206	94.0379	0.148552	0.48159
MYY_0786	ABC transporter ATP-binding protein	129.823	114.226	120.878	145.395	0.0318345	0.910119
MYY_0787	ABC transporter ATP-binding protein	139.341	148.237	171.345	201.53	0.2718	0.136577
MYY_0788	CBS domain-containing protein	161.167	151.055	111.794	109.582	-0.589845	0.0003648
MYY_0789	peptide chain release factor 2	620.095	609.044	592.444	545.144	-0.207372	0.138286
MYY_0790	cell division ATP-binding protein FtsE	1019.34	1054.76	1072.77	1030.58	-0.0769656	0.615938
MYY_0791	ABC transporter permease	894.371	913.917	952.011	895.726	-0.065497	0.684594
MYY_0792	PTS glucose transporter subunit IIABC	1110.39	1087.41	884.368	699.147	-0.566987	0.000218162
MYY_0793	endonuclease/exonuclease/phosphatase family protein	177.194	182.775	107.148	67.0339	-1.13859	6.00586e-07
MYY_0794	DEAD/DEAH box helicase	247.946	245.5	283.088	300.065	0.143293	0.317795
MYY_0795	methionine adenosyltransferase	245.462	238.991	286.768	315.235	0.215785	0.126246
MYY_0796	dihydroorotate oxidase	1311.75	1369.17	1136.68	1071	-0.377003	0.00204964
MYY_0797	DNA polymerase III subunit delta	1527.11	1568.13	1267.48	1184.67	-0.432456	0.000290289
MYY_0798	superoxide dismutase	1853.75	1878.06	1459.83	1343.97	-0.508645	2.62332e-05
MYY_0799	YutD family protein	257.171	260.646	279.963	308.243	0.0843983	0.659685
MYY_0800	hypothetical protein	351.784	342.473	350.605	373.886	-0.0357475	0.845193
MYY_0802	ABC-F family ATP-binding cassette domain-containing protein	276.726	271.081	287.18	294.637	-0.0100536	0.965866
MYY_0803	peptidylprolyl isomerase	167.123	145.285	181.14	222.992	0.276885	0.140772
MYY_0804	hypothetical protein	9.14247	14.1827	16.5612	12.5432	0.18656	0.863912
MYY_0806	30S ribosomal protein S16	754.329	698.775	1277.83	1167.68	0.657676	1.50394e-06
MYY_0807	KH domain-containing protein	568.99	534.256	974.272	911.661	0.680042	1.49638e-06
MYY_0811	DEAD/DEAH box helicase	289.719	321.401	347.589	338.881	0.0681533	0.705282
MYY_0812	Gfo/Idh/MocA family oxidoreductase	180.946	173.206	200.311	191.658	0.0514772	0.79984
MYY_0813	PD-(D/E)XK nuclease family transposase	546.081	553.806	500.934	488.064	-0.250772	0.0948736
MYY_0814	polysaccharide deacetylase family protein	993.083	942.994	824.323	796.42	-0.352405	0.00257535
MYY_0815	aldo/keto reductase	371.335	354.107	352.993	392.324	-0.0581928	0.743058
MYY_0816	hypothetical protein	54.3059	53.0064	49.9304	46.872	-0.243576	0.34466
MYY_0817	glycine--tRNA ligase subunit alpha	141.861	152.35	140.668	133.11	-0.203553	0.255703
MYY_0818	glycine--tRNA ligase subunit beta	152.958	159.453	144.6	134.541	-0.259794	0.0761764
MYY_0819	DUF896 family protein	283.044	288.822	272.476	247.441	-0.234513	0.266481
MYY_0820	NAD(P)H-dependent oxidoreductase	593.979	571.922	573.351	492.551	-0.223989	0.150078
MYY_0821	NAD(P)H-dependent oxidoreductase	627.826	631.99	699.977	611.889	-0.0371476	0.858921
MYY_0822	FAD:protein FMN transferase	609.599	604.354	749.629	716.777	0.176207	0.195026
MYY_0823	FAD-dependent oxidoreductase	891.651	854.226	919.496	1053.09	0.0780731	0.611102
MYY_0824	pyridoxal 5'-phosphate synthase lyase subunit PdxS	1103.44	1063.05	1427.24	2037.97	0.576894	0.000717578
MYY_0825	pyridoxal 5'-phosphate synthase glutaminase subunit PdxT	1135.53	1072.53	1339.71	1848.55	0.429944	0.0113474
MYY_0826	hemolysin III family protein	96.5409	87.8858	85.5443	85.498	-0.200263	0.37183
MYY_0827	DUF1836 domain-containing protein	71.8819	48.0584	52.4226	50.9615	-0.286808	0.413922
MYY_0828	GNAT family N-acetyltransferase	78.6806	78.6593	83.9889	117.322	0.25287	0.366251
MYY_0829	methylated-DNA--[protein]-cysteine S-methyltransferase	150.36	135.907	167.978	186.694	0.216046	0.277163
MYY_0830	arsenate reductase family protein	252.282	217.191	303.489	289.11	0.247533	0.204049
MYY_0831	amino acid ABC transporter permease	254.662	264.699	380.781	368.656	0.43066	0.00138171
MYY_0832	amino acid ABC transporter ATP-binding protein	308.853	309.19	433.491	412.02	0.355448	0.00920926
MYY_0833	DUF4059 family protein	117.923	122.826	159.579	159.365	0.304466	0.264934
MYY_0834	thioredoxin-disulfide reductase	341.373	344.123	342.586	325.329	-0.134224	0.382934
MYY_0835	23S rRNA (guanosine(2251)-2'-O)-methyltransferase RlmB	312.537	334.737	305.022	275.831	-0.254128	0.117922
MYY_0836	peptide deformylase	770.029	752.123	696.614	630.015	-0.293653	0.036297
MYY_0838	CapA family protein	235.61	223.46	192.401	159.247	-0.477373	0.00580689
MYY_0839	hypothetical protein	383.239	353.973	308.584	280.814	-0.415225	0.0139733
MYY_0840	Cof-type HAD-IIB family hydrolase	305.743	294.309	264.596	240.983	-0.341872	0.0206428
MYY_0841	1-alkyl-2-acetylglycerophosphocholine esterase	300.063	311.381	286.236	262.439	-0.253637	0.117922
MYY_0842	CppA family protein	393.627	398.382	374.133	362.58	-0.201586	0.166905
MYY_0843	serine hydrolase	260.062	272.184	283.732	279.58	-0.0167931	0.945368
MYY_0844	EamA family transporter	167.706	175.5	183.708	184.51	0.00196542	0.994841
MYY_0845	GntR family transcriptional regulator	148.698	136.536	136.797	136.794	-0.153001	0.430834
MYY_0846	glutamine-hydrolyzing GMP synthase	363.025	348.185	398.504	485.724	0.215412	0.159235
MYY_0850	helix-turn-helix transcriptional regulator	10.7859	13.2956	11.5453	11.4702	-0.180051	0.713336
MYY_0851	ABC transporter ATP-binding protein	3.6062	2.99638	4.73784	6.16948	0.640541	0.214892
MYY_0852	ABC transporter ATP-binding protein	3.25123	3.70355	6.5845	5.96107	0.74084	0.12119
MYY_0853	MptD family putative ECF transporter S component	4.57709	3.06013	6.02998	4.08628	0.353944	0.734754
MYY_0854	energy-coupling factor transporter transmembrane protein EcfT	8.39373	11.7352	18.8251	14.9506	0.621627	0.199578
MYY_0855	ABC transporter ATP-binding protein	6.41982	6.06562	7.93742	11.2287	0.519748	0.253736
MYY_0859	site-specific DNA-methyltransferase	78.6868	72.2421	56.0632	52.6572	-0.565203	0.00143723
MYY_0862	U32 family peptidase	154.902	130.49	147.813	157.551	0.00558736	0.98496
MYY_0864	U32 family peptidase	13.6902	9.05525	21.4293	19.4818	0.790831	0.0602557
MYY_0865	ABC transporter ATP-binding protein	21.8216	20.4842	10.9758	9.05482	-1.16787	0.00131159
MYY_0866	ABC transporter permease	8.34767	12.4318	6.04859	3.08622	-1.29309	0.035343
MYY_0867	helix-turn-helix transcriptional regulator	139.096	86.8449	65.3914	59.5944	-0.924516	0.00836206
MYY_0869	nicotinate phosphoribosyltransferase	206.93	207.077	222.907	241.194	0.0664689	0.69246
MYY_0870	ammonia-dependent NAD(+) synthetase	358.489	312.874	369.704	383.498	0.0723727	0.688348
MYY_0871	GNAT family N-acetyltransferase	71.8789	64.0507	88.0971	110.557	0.454385	0.0547876
MYY_0872	N-acetylmuramoyl-L-alanine amidase family protein	115.468	123.362	98.8485	127.997	-0.179939	0.509686
MYY_0874	tRNA preQ1(34) S-adenosylmethionine ribosyltransferase-isomerase QueA	79.72	71.7636	94.8855	106.179	0.315549	0.088594
MYY_0875	glucosamine-6-phosphate deaminase	448.33	462.715	448.416	397.22	-0.203831	0.205298
MYY_0876	30S ribosomal protein S21	435.952	482.311	442.01	448.065	-0.148388	0.485549
MYY_0877	HPr kinase/phosphorylase	552.632	516.875	432.866	457.152	-0.361329	0.00324842
MYY_0878	prolipoprotein diacylglyceryl transferase	847.799	786.606	719.654	709.496	-0.289057	0.0213946
MYY_0879	DUF948 domain-containing protein	1104.26	1050.1	929.456	889.103	-0.339757	0.00907341
MYY_0880	YtxH domain-containing protein	1337.55	1326.28	1137.08	1160.62	-0.310497	0.0103842
MYY_0881	oxygen-independent coproporphyrinogen III oxidase	112.132	118.316	130.216	136.14	0.108157	0.557952
MYY_0882	acyl-[acyl-carrier-protein] thioesterase	131.604	130.079	153.297	165.386	0.186261	0.308817
MYY_0883	TIGR01457 family HAD-type hydrolase	200.333	214.376	240.247	267.606	0.190571	0.25488
MYY_0884	TIGR01906 family membrane protein	172.52	176.157	199.168	213.199	0.14235	0.439636
MYY_0887	inositol monophosphatase family protein	168.569	156.843	160.491	184.763	-0.0107245	0.970493
MYY_0888	RsmF rRNA methyltransferase first C-terminal domain-containing protein	76.6627	76.8198	74.0454	92.1277	0.0139052	0.968049
MYY_0890	phosphate ABC transporter substrate-binding protein PstS	620.869	564.776	656.432	759.071	0.158623	0.300834
MYY_0891	phosphate ABC transporter permease subunit PstC	709.307	722.262	796.385	876.323	0.12598	0.367572
MYY_0892	phosphate ABC transporter permease PstA	910.687	898.755	987.226	1060.74	0.0809388	0.571096
MYY_0893	phosphate ABC transporter ATP-binding protein	1238.59	1252.46	1323.14	1441.84	0.0522833	0.73692
MYY_0894	phosphate ABC transporter ATP-binding protein	1667.69	1622.13	1540.18	1658.86	-0.137887	0.28868
MYY_0895	phosphate signaling complex protein PhoU	1946.97	2004.54	1851.42	1980.23	-0.142632	0.274719
MYY_0896	transporter substrate-binding domain-containing protein	161.98	148.633	151.304	151.3	-0.130926	0.480606
MYY_0897	PLP-dependent aminotransferase family protein	36.551	37.7352	41.2021	46.6509	0.14	0.577357
MYY_0898	acetolactate decarboxylase	163.941	157.894	170.56	174.81	0.00594011	0.984667
MYY_0899	YhfC family intramembrane metalloprotease	191.373	183.356	205.12	211.017	0.0554443	0.786494
MYY_0900	UDP-N-acetylmuramate dehydrogenase	74.4844	68.1199	83.459	93.4483	0.217267	0.291939
MYY_0901	ABC transporter ATP-binding protein	133.27	143.094	164.714	177.166	0.205407	0.204584
MYY_0902	ABC transporter permease	169.82	148.488	170.944	189.056	0.0848598	0.682289
MYY_0903	ABC transporter permease	223.92	203.534	235.039	250.711	0.0902712	0.62006
MYY_0904	ABC transporter substrate-binding protein	240.236	244.144	261.26	256.155	-0.00236619	0.993895
MYY_0905	LURP-one-related family protein	55.5955	63.0798	87.0997	96.9267	0.522867	0.0309467
MYY_0906	alanine--tRNA ligase	132.258	127.18	142.916	146.844	0.0630822	0.700482
MYY_0907	alpha-amylase	52.1969	46.2155	47.1897	42.4264	-0.224185	0.311153
MYY_0908	ABC transporter ATP-binding protein	58.7449	49.6774	47.8737	55.309	-0.160344	0.571096
MYY_0909	hypothetical protein	61.9339	60.9728	47.2342	47.388	-0.473988	0.00437337
MYY_0910	class I SAM-dependent rRNA methyltransferase	203.685	191.956	229.996	258.279	0.206766	0.172155
MYY_0911	type I 3-dehydroquinate dehydratase	336.046	296.052	367.916	425.581	0.233082	0.154444
MYY_0912	shikimate dehydrogenase	223.774	222.071	257.419	301.461	0.226832	0.157868
MYY_0913	3-dehydroquinate synthase	253.447	243.991	269.189	300.587	0.0984072	0.545245
MYY_0914	chorismate synthase	456.174	469.308	514.081	537.642	0.0861551	0.557952
MYY_0915	prephenate dehydrogenase	527.186	579.193	581.418	628.187	0.0289268	0.87942
MYY_0916	YlbF/YmcA family competence regulator	604.596	633.361	642.181	698.103	0.0143519	0.957767
MYY_0917	3-phosphoshikimate 1-carboxyvinyltransferase	349.582	338.011	353.323	381.437	-0.00156911	0.994841
MYY_0918	shikimate kinase	554.708	522.369	589.507	628.792	0.0816998	0.620607
MYY_0919	prephenate dehydratase	482.822	494.592	545.483	573.23	0.0963469	0.512551
MYY_0920	polyisoprenyl-teichoic acid--peptidoglycan teichoic acid transferase Psr	504.592	517.835	543.853	585.294	0.0447291	0.78941
MYY_0921	phosphorylcholine transferase LicD	125.737	119.689	138.79	157.071	0.172928	0.353555
MYY_0922	glycosyltransferase	169.996	153.945	175.738	195.894	0.103243	0.56611
MYY_0923	glycosyltransferase family 2 protein	157.1	142.38	156.618	182.644	0.0845112	0.678788
MYY_0924	O-antigen polysaccharide polymerase Wzy family protein	230.008	220.417	221.569	258.286	-0.00670695	0.97974
MYY_0925	hypothetical protein	381.238	367.656	326.461	314.11	-0.321085	0.0139064
MYY_0926	adaptor protein MecA	250.345	262.432	330.664	337.631	0.282529	0.0495164
MYY_0927	homoserine dehydrogenase	256.658	248.636	248.149	250.967	-0.114132	0.445985
MYY_0928	homoserine kinase	303.853	311.738	334.363	336.347	0.025497	0.896422
MYY_0930	peptide-methionine (R)-S-oxide reductase MsrB	627.858	607.926	728.933	688.405	0.102027	0.495922
MYY_0931	ABC transporter ATP-binding protein	53.1992	47.738	62.2249	57.7137	0.1584	0.439636
MYY_0932	ABC transporter ATP-binding protein	45.7888	46.6992	58.5618	57.6453	0.230769	0.215547
MYY_0933	TRZ/ATZ family protein	155.904	147.405	230.37	263.153	0.605439	7.07187e-06
MYY_0934	50S ribosomal protein L10	1559.14	1626.7	2022.27	1852.99	0.185989	0.194968
MYY_0935	50S ribosomal protein L7/L12	1506.03	1619.77	2009.93	1773.9	0.178859	0.264489
MYY_0936	ATP-binding protein	5.7811	6.00227	3.27367	2.47522	-1.12974	0.000701792
MYY_0937	NADP-specific glutamate dehydrogenase	825.309	828.887	828.198	851.004	-0.0757681	0.590165
MYY_0940	hypothetical protein	46.6829	52.1113	51.1987	41.0933	-0.200897	0.700482
MYY_0941	type B 50S ribosomal protein L31	490.253	373.346	541.066	680.878	0.409635	0.042966
MYY_0942	bifunctional oligoribonuclease/PAP phosphatase NrnA	157.078	147.627	167.17	149.63	-0.0370176	0.873961
MYY_0943	flavodoxin	333.329	296.599	339.361	410.763	0.156622	0.418991
MYY_0944	chorismate mutase	146.78	116.077	133.533	161.682	0.082379	0.813591
MYY_0945	fluoride efflux transporter CrcB	176.559	166.785	195.862	227.61	0.206263	0.336498
MYY_0946	fluoride efflux transporter CrcB	170.393	176.305	212.645	243.308	0.293108	0.15784
MYY_0947	50S ribosomal protein L19	1788.56	1813	3275.57	3935.63	0.902147	2.18094e-13
MYY_0948	SAP domain-containing protein	174.706	160.493	140.234	124.147	-0.43482	0.00756853
MYY_0949	sugar-phosphatase	292.584	302.799	288.497	286.634	-0.148327	0.343043
MYY_0950	HD domain-containing protein	167.315	183.562	162.475	176.39	-0.151743	0.35975
MYY_0951	DUF1934 domain-containing protein	68.2601	57.127	78.323	103.416	0.446924	0.133792
MYY_0952	putative DNA-binding protein	149.852	143.805	205.054	194.244	0.34944	0.0963998
MYY_0953	signal recognition particle protein	222.978	190.107	263.026	259.048	0.244986	0.107434
MYY_0954	uracil transporter	331.382	316.488	512.47	664.422	0.761884	1.68423e-07
MYY_0955	16S rRNA (guanine(527)-N(7))-methyltransferase RsmG	182.052	159.367	190.387	210.924	0.140556	0.459842
MYY_0956	LemA family protein	617.007	632.027	705.148	726.892	0.0989419	0.509407
MYY_0957	zinc metalloprotease HtpX	566.353	583.548	648.955	663.239	0.0923775	0.523991
MYY_0958	ABC-F family ATP-binding cassette domain-containing protein	33.9542	32.9723	32.424	28.3626	-0.23235	0.344177
MYY_0960	DUF177 domain-containing protein	286.453	257.977	298.37	280.196	-0.00427049	0.98934
MYY_0961	endonuclease III	361.65	342.94	385.149	386.806	0.0363929	0.852129
MYY_0962	bifunctional pyr operon transcriptional regulator/uracil phosphoribosyltransferase PyrR	1052.01	1017.05	1406.09	1395.65	0.341082	0.0040175
MYY_0963	aspartate carbamoyltransferase catalytic subunit	1667.05	1627.92	2374.46	2537.18	0.47846	7.4373e-06
MYY_0964	glutamine-hydrolyzing carbamoyl-phosphate synthase small subunit	2559.72	2525.1	3600.56	3778.8	0.439907	2.62332e-05
MYY_0965	carbamoyl-phosphate synthase large subunit	2741.58	2766.09	3856.75	4178.51	0.447008	2.56756e-05
MYY_0966	phosphorylcholine transferase LicD	128.32	125.561	134.071	154.504	0.0863251	0.686623
MYY_0967	phosphorylcholine transferase LicD	69.029	79.7397	78.818	86.5733	0.0449739	0.87619
MYY_0968	type IV teichoic acid flippase TacF	61.5089	56.7701	63.3304	75.789	0.138208	0.513775
MYY_0969	2-C-methyl-D-erythritol 4-phosphate cytidylyltransferase	3621.71	3567.24	4910.51	5548.57	0.442675	9.77334e-05
MYY_0970	alcohol dehydrogenase catalytic domain-containing protein	4002.72	3888.67	5222.59	5968.28	0.405724	0.000463372
MYY_0971	choline kinase LicA	3686.25	3547.95	4511.94	5066.7	0.30703	0.00901721
MYY_0972	DMT family transporter	3295.7	3163.87	4188.12	4829.74	0.383106	0.00138171
MYY_0973	NTP transferase domain-containing protein	2518.14	2448.2	3015.2	3380.69	0.266956	0.0270927
MYY_0974	DNA-protecting protein DprA	20.6432	16.7368	18.6972	15.7344	-0.196999	0.649958
MYY_0976	TIGR00341 family protein	17.9533	17.0401	15.8083	18.5872	-0.121354	0.773773
MYY_0977	type I DNA topoisomerase	95.8284	93.292	136.603	155.971	0.531441	8.42795e-05
MYY_0978	YbaN family protein	128.471	134.574	146.981	208.19	0.328015	0.203816
MYY_0979	copper homeostasis protein CutC	204.579	178.523	218.331	252.354	0.203756	0.27466
MYY_0980	MmcQ/YjbR family DNA-binding protein	36.309	32.527	29.7221	30.6059	-0.280019	0.393461
MYY_0983	3-isopropylmalate dehydrogenase	34.4725	44.0861	35.8045	39.9631	-0.166349	0.573331
MYY_0985	3-isopropylmalate dehydratase small subunit	70.3208	74.5907	61.5919	78.12	-0.158804	0.647272
MYY_0989	McrB family protein	16.3791	15.9837	16.8891	21.762	0.156064	0.613778
MYY_0990	McrC family protein	23.1035	22.5981	26.0194	26.0519	0.0921686	0.779875
MYY_0991	GMP reductase	119.859	120.955	173.211	200.31	0.533291	0.00040849
MYY_0992	ribonuclease III	33.4308	28.3317	26.6746	39.8311	0.0137109	0.980885
MYY_0993	chromosome segregation protein SMC	105.963	105.217	113.99	131.48	0.118271	0.451698
MYY_0994	Cof-type HAD-IIB family hydrolase	226.578	200.128	197.77	240.551	-0.0569034	0.80616
MYY_0995	Cof-type HAD-IIB family hydrolase	326.341	300.412	280.271	277.627	-0.262242	0.0692787
MYY_0996	signal recognition particle-docking protein FtsY	396.451	381.54	348.749	370.834	-0.20961	0.109975
MYY_0997	glucose-6-phosphate dehydrogenase	340.916	344.606	456.859	541.202	0.442552	0.000739041
MYY_0998	amino acid ABC transporter ATP-binding protein	1041.67	976.021	1511.63	1631.6	0.542728	1.30988e-06
MYY_0999	ABC transporter substrate-binding protein/permease	592.924	547.859	834.597	840.84	0.458474	3.96213e-05
MYY_1000	CPBP family intramembrane metalloprotease	41.3352	36.4744	37.2404	26.3839	-0.375641	0.21791
MYY_1001	excinuclease ABC subunit B	105.738	102.379	130.797	157.937	0.373694	0.0135415
MYY_1002	GNAT family N-acetyltransferase	155.805	177.946	194.56	257.547	0.331212	0.118124
MYY_1004	8-oxo-dGTP diphosphatase	500.88	476.95	572.579	616.247	0.185412	0.211556
MYY_1005	transcription repressor NadR	309.934	302.049	345.234	392.962	0.172427	0.308273
MYY_1006	ECF transporter S component	146.604	141.977	157.002	147.274	-0.0182408	0.957767
MYY_1007	ECF transporter S component	435.908	359.86	468.417	489.164	0.175202	0.312949
MYY_1008	phosphopantothenoylcysteine decarboxylase	293.248	248.501	304.003	354.597	0.188693	0.314764
MYY_1009	phosphopantothenate--cysteine ligase	96.3089	87.8873	109.733	133.076	0.303617	0.146908
MYY_1010	formate--tetrahydrofolate ligase	230.745	209.778	323.214	329.619	0.472697	0.000117622
MYY_1011	A/G-specific adenine glycosylase	185.461	175.25	225.613	212.718	0.186763	0.235294
MYY_1012	response regulator transcription factor	657.056	653.065	671.018	617.314	-0.120106	0.439636
MYY_1013	cell wall metabolism sensor histidine kinase VicK	772.808	774.5	820.759	728.599	-0.0936883	0.564926
MYY_1014	MBL fold metallo-hydrolase	634.69	657.779	755.434	690.581	0.0652747	0.70597
MYY_1015	hypothetical protein	24.0413	36.8349	35.2546	32.4053	0.0216793	0.97974
MYY_1016	type II toxin-antitoxin system RelE/ParE family toxin	31.5012	37.7341	36.5599	45.7691	0.132115	0.822363
MYY_1017	ion transporter	13.5232	13.1546	15.7886	13.8073	0.056717	0.930372
MYY_1019	L-lactate dehydrogenase	1177.88	1169.08	1402.16	1373.25	0.145248	0.263628
MYY_1020	DNA gyrase subunit A	370.402	337.607	444.692	483.869	0.294633	0.0174911
MYY_1021	sortase SrtA	529.696	467.545	551.177	595.35	0.106281	0.50931
MYY_1022	formate/nitrite transporter family protein	625.932	615.794	737.429	641.583	0.0562409	0.773773
MYY_1025	DUF2130 domain-containing protein, DimA	62.8114	57.742	70.2543	77.4215	0.198825	0.317637
MYY_1026	tRNA pseudouridine(55) synthase TruB	120.463	108.958	121.11	142.536	0.105767	0.620607
MYY_1027	uridine kinase	41.522	39.2214	50.4722	52.8135	0.261396	0.360254
MYY_1028	exodeoxyribonuclease VII large subunit	106.734	125.486	123.541	116.289	-0.055784	0.813402
MYY_1029	exodeoxyribonuclease VII small subunit	217.134	230.601	240.137	238.321	-0.00602771	0.98896
MYY_1030	polyprenyl synthetase family protein	173.394	177.408	184.804	195.033	0.0154691	0.955745
MYY_1031	TlyA family RNA methyltransferase	180.177	173.451	176.778	186.971	-0.0557276	0.786494
MYY_1032	arginine repressor	276.099	291.111	289.004	297.833	-0.0514869	0.813683
MYY_1033	DNA repair protein RecN	257.574	297.424	304.158	297.334	0.0164153	0.949608
MYY_1034	serine/threonine protein phosphatase	373.308	403.342	426.512	388.671	-0.0282386	0.896422
MYY_1035	elongation factor 4	336.969	357.373	419.461	389.778	0.123715	0.418647
MYY_1037	PTS sugar transporter subunit IIA	4.5928	5.86405	2.11293	2.94793	-1.17012	0.24959
MYY_1038	PTS sugar transporter subunit IIB	12.8538	10.7086	7.48416	1.85632	-1.39715	0.145578
MYY_1041	aldose 1-epimerase	7.14435	13.1355	11.0929	9.43336	-0.123645	0.889543
MYY_1042	galactose-6-phosphate isomerase subunit LacA	298.273	313.596	223.28	227.758	-0.539997	0.00045729
MYY_1043	galactose-6-phosphate isomerase subunit LacB	371.732	380.109	288.834	251.528	-0.57245	0.000222469
MYY_1044	tagatose-6-phosphate kinase	344.188	341.794	268.765	236.023	-0.537693	0.000168228
MYY_1045	tagatose-bisphosphate aldolase	334.235	338.281	272.386	242.96	-0.479923	0.000634613
MYY_1046	transcription antiterminator	294.312	297.16	176.858	193.2	-0.775414	2.19101e-09
MYY_1047	PTS lactose/cellobiose transporter subunit IIA	505.973	532.338	282.868	303.341	-0.925195	7.84868e-11
MYY_1048	PTS transporter subunit EIIC	496.907	538.402	245.34	237.103	-1.19936	1.64068e-25
MYY_1049	6-phospho-beta-galactosidase	338.744	362.298	141.832	117.93	-1.5279	3.3339e-27
MYY_1050	DUF3884 family protein	249.079	256.731	96.685	57.7725	-1.80062	5.03721e-12
MYY_1051	DeoR/GlpR transcriptional regulator	401.544	451.802	400.435	304.853	-0.370622	0.0553269
MYY_1052	class 1b ribonucleoside-diphosphate reductase subunit beta	254.287	251.889	374.156	447.693	0.600002	1.26616e-05
MYY_1053	class 1b ribonucleoside-diphosphate reductase subunit alpha	216.597	221.027	337.006	370.745	0.594737	2.6489e-07
MYY_1054	glutaredoxin-like protein NrdH	182.286	159.91	203.644	264.538	0.359387	0.161293
MYY_1055	phosphocarrier protein HPr	10883.7	11056.8	11289.4	11009.1	-0.0734548	0.604301
MYY_1056	phosphoenolpyruvate--protein phosphotransferase	3038.38	3125.45	3267.72	3080.66	-0.0538883	0.734141
MYY_1057	pneumococcal-type histidine triad protein	60.6881	54.0848	52.5792	54.8397	-0.18845	0.277409
MYY_1058	pneumococcal histidine triad protein PhtE	18.3344	18.2891	14.4558	12.5743	-0.53318	0.0127639
MYY_1062	hypothetical protein	3.4774	3.72953	3.59953	5.1336	0.165782	0.885195
MYY_1063	peptidase T	260.919	265.455	261.539	274.454	-0.0722721	0.65741
MYY_1065	PI-2 pilus tip adhesin PitA	310.438	321.034	275.741	247.519	-0.36737	0.00611403
MYY_1066	PI-2 pilus system signal peptidase SipA	642.942	693.004	657.533	567.049	-0.222359	0.185119
MYY_1067	PI-2 pilus major pilin PitB	710.936	690.198	676.648	642.699	-0.182693	0.171792
MYY_1068	PI-2 pilus system class B sortase SrtG1	540.198	586.646	604.947	577.807	-0.028223	0.884933
MYY_1069	class B sortase	149.082	154.252	208.585	192.074	0.303516	0.0690792
MYY_1070	ferrochelatase	44.2376	37.1932	46.0213	43.0195	0.0439344	0.894471
MYY_1071	large conductance mechanosensitive channel protein MscL	86.2911	81.9906	152.98	140.244	0.708898	0.00106239
MYY_1072	GtrA family protein	15.2136	12.4318	10.7902	4.8825	-0.888836	0.202612
MYY_1073	QueT transporter family protein	33.4103	30.4944	41.2534	41.0819	0.275971	0.435955
MYY_1074	aspartate-semialdehyde dehydrogenase	61.9281	53.5017	61.4125	80.2961	0.202226	0.410472
MYY_1075	4-hydroxy-tetrahydrodipicolinate synthase	72.5573	65.5059	78.7396	78.12	0.0932401	0.700387
MYY_1076	tRNA uridine-5-carboxymethylaminomethyl(34) synthesis GTPase MnmE	98.5011	102.44	120.94	114.519	0.130259	0.47141
MYY_1077	4-oxalocrotonate tautomerase	99.7616	118	110.149	118.333	-0.0430221	0.930372
MYY_1078	thymidine kinase	91.4363	103.177	113.193	120.868	0.159762	0.48822
MYY_1079	peptide chain release factor 1	138.839	131.673	171.127	183.322	0.29402	0.0509289
MYY_1080	peptide chain release factor N(5)-glutamine methyltransferase	245.157	258.27	314.659	366.439	0.334973	0.0247224
MYY_1081	threonylcarbamoyl-AMP synthase	682.62	716.405	855.768	976.15	0.289018	0.0340606
MYY_1082	GNAT family N-acetyltransferase	623.196	634.539	759.4	863.226	0.268008	0.0597451
MYY_1083	serine hydroxymethyltransferase	540.865	522.135	609.471	691.894	0.193908	0.155246
MYY_1084	nucleoid-associated protein	216.455	204.838	248.866	298.25	0.279241	0.0789737
MYY_1085	cell wall hydrolase Pmp23	43.934	41.8436	59.202	66.3067	0.453506	0.0762857
MYY_1086	DUF1002 domain-containing protein	1915.39	1845.37	2546.67	2860.35	0.425877	0.00019407
MYY_1087	23S rRNA (uracil(1939)-C(5))-methyltransferase RlmD	19.8374	22.5555	31.959	36.5326	0.582125	0.00889824
MYY_1089	iron-siderophore ABC transporter substrate-binding protein	661.689	628.786	318.888	252.999	-1.26747	7.93727e-18
MYY_1090	iron ABC transporter permease	90.7988	95.3473	63.1167	62.775	-0.664144	9.11106e-05
MYY_1091	iron ABC transporter permease	31.8762	31.9674	22.622	22.7385	-0.591052	0.0223847
MYY_1092	ABC transporter ATP-binding protein	60.6249	57.4208	45.3223	48.1101	-0.432373	0.0544255
MYY_1101	recombinase family protein	51.7264	56.942	43.3443	39.9249	-0.484891	0.00845592
MYY_1102	hypothetical protein	77.7049	85.8385	70.8796	57.288	-0.451178	0.0742052
MYY_1103	hypothetical protein	83.7152	106.558	68.6576	65.472	-0.618032	0.0866813
MYY_1104	ATP-grasp domain-containing protein	32.3916	43.3393	32.5333	25.0108	-0.505307	0.125363
MYY_1105	ADP-ribosylglycohydrolase family protein	43.8437	43.8384	28.8804	29.6034	-0.682309	0.00437337
MYY_1106	diacylglycerol kinase family lipid kinase	96.8172	81.7969	94.3808	87.5474	-0.060886	0.819833
MYY_1110	GNAT family N-acetyltransferase	26.1008	21.1253	22.0251	24.5832	-0.100643	0.86247
MYY_1112	aminoglycoside phosphotransferase	43.1871	37.8969	47.7518	47.061	0.140003	0.793731
MYY_1114	FtsW/RodA/SpoVE family cell cycle protein	167.028	173.378	233.838	273.001	0.473621	0.000788635
MYY_1115	phosphoenolpyruvate carboxylase	428.351	419.002	529.626	598.283	0.314457	0.00929689
MYY_1116	ABC transporter substrate-binding protein	164.943	164.1	186.029	157.826	-0.031311	0.899739
MYY_1117	ABC transporter permease	138.976	133.954	153.738	129.912	-0.0378203	0.884663
MYY_1118	ABC transporter ATP-binding protein	147.526	165.249	153.371	129.685	-0.24332	0.235498
MYY_1119	DNA primase	334.51	333.943	298.969	279.795	-0.304048	0.0190373
MYY_1120	RNA polymerase sigma factor RpoD	643.194	655.491	553.419	513.819	-0.3796	0.00270767
MYY_1121	metal-sulfur cluster assembly factor	885.895	865.591	761.627	724.812	-0.332524	0.015151
MYY_1122	alpha-galactosylglucosyldiacylglycerol synthase	211.942	203.195	232.176	227.356	0.0511703	0.78846
MYY_1123	glycosyltransferase family 4 protein	168.337	172.723	186.41	194.805	0.0616841	0.729516
MYY_1124	PspC domain-containing protein	221.414	219.979	212.108	207.349	-0.170388	0.525865
MYY_1125	DUF4044 domain-containing protein	214.569	205.539	210.906	220.819	-0.0558488	0.879372
MYY_1126	GTPase ObgE	191.43	203.375	227.366	242.404	0.150655	0.328946
MYY_1127	hypothetical protein	284.753	337.066	350.218	386.473	0.134559	0.606749
MYY_1130	UDP-N-acetylglucosamine 1-carboxyvinyltransferase	385.219	365.672	398.748	415.71	0.0208378	0.913552
MYY_1131	GNAT family N-acetyltransferase	534.021	470.448	464.222	490.882	-0.166824	0.292632
MYY_1132	CBS domain-containing protein	540.167	517.582	551.941	570.496	-0.0110121	0.960134
MYY_1133	methionyl aminopeptidase	580.133	605.952	621.577	662.741	0.0158777	0.944005
MYY_1136	DNA helicase PcrA	78.8029	79.9604	90.1452	92.333	0.1025	0.540124
MYY_1137	DNA repair protein RadC	118.671	113.529	143.558	132.77	0.157248	0.446424
MYY_1138	gamma-glutamyl-gamma-aminobutyrate hydrolase family protein	397.583	397.763	457.009	446.099	0.0863705	0.598572
MYY_1139	redox-sensing transcriptional repressor Rex	340.103	378.356	433.485	430.171	0.164824	0.311549
MYY_1140	DUF4649 family protein	928.595	828.268	1017.2	1101.49	0.176203	0.27905
MYY_1141	DUF1831 domain-containing protein	1003.75	922.417	1121.54	1224.33	0.188474	0.191852
MYY_1142	cysteine desulfurase	420.093	413.958	503.256	564.858	0.25862	0.0484304
MYY_1143	ribose-phosphate diphosphokinase	271.563	260.485	320.733	362.672	0.263692	0.0652962
MYY_1144	CYTH domain-containing protein	19.6443	18.0588	26.9649	31.8236	0.548183	0.152112
MYY_1145	GTP pyrophosphokinase family protein	192.344	164.499	235.844	262.4	0.389987	0.0177847
MYY_1146	NAD kinase	231.232	218.581	288.731	337.204	0.37944	0.0103456
MYY_1147	RluA family pseudouridine synthase	308.547	280.152	332.023	389.869	0.19779	0.218944
MYY_1148	phosphate acetyltransferase	563.732	581.004	555.748	592.606	-0.09402	0.518157
MYY_1151	YbaB/EbfC family nucleoid-associated protein	456.003	417.335	570.705	591.056	0.318186	0.0391562
MYY_1152	DUF1275 domain-containing protein	24.7249	33.1336	23.0699	21.3237	-0.497858	0.161638
MYY_1153	50S ribosomal protein L21	1009.22	954.761	1449.81	1790.96	0.624169	9.82241e-06
MYY_1155	50S ribosomal protein L27	1254.35	1214.76	1687.49	2059.98	0.503072	0.000302366
MYY_1158	bifunctional riboflavin kinase/FAD synthetase	100.761	98.4792	93.87	101.862	-0.123146	0.542853
MYY_1159	YitT family protein	230.229	243.672	191.572	189.144	-0.415084	0.00379177
MYY_1160	DegV family protein	796.615	795.057	653.464	556.94	-0.490064	0.000523223
MYY_1161	HU family DNA-binding protein	1475.5	1442.36	1789.33	1759.74	0.186179	0.170041
MYY_1162	ABC-F family ATP-binding cassette domain-containing protein	83.699	82.1204	101.674	114.445	0.284006	0.0636887
MYY_1163	MutR family transcriptional regulator	128.471	116.159	147.564	152.334	0.201359	0.260419
MYY_1164	MFS transporter	12.5942	10.5338	11.0062	13.5965	0.00249024	0.996847
MYY_1165	NAD-dependent DNA ligase LigA	100.523	96.294	71.77	67.042	-0.598376	2.92522e-05
MYY_1166	type I pullulanase	214.059	228.091	164.497	168.431	-0.508128	2.92522e-05
MYY_1167	NADP-dependent glyceraldehyde-3-phosphate dehydrogenase	211.475	196.605	225.179	285.969	0.226492	0.1916
MYY_1168	1,4-alpha-glucan branching protein GlgB	2884.17	2933.75	2243.86	1959.66	-0.564381	9.36364e-06
MYY_1169	glucose-1-phosphate adenylyltransferase	4115.32	4243.64	2966.84	2367.96	-0.742424	4.1982e-07
MYY_1170	glucose-1-phosphate adenylyltransferase subunit GlgD	3622.02	3750.64	2442.09	1778.05	-0.898411	8.58488e-08
MYY_1171	glycogen synthase GlgA	2284.8	2346.02	1497.66	1033.73	-0.964203	8.84692e-08
MYY_1172	HAD-IB family phosphatase	35.9892	36.9946	32.5119	20.79	-0.544888	0.223381
MYY_1173	glycerate kinase	24.4291	18.0461	21.7875	22.806	-0.0061531	0.992427
MYY_1174	YueI family protein	80.5948	62.8264	89.6258	109.473	0.389925	0.150161
MYY_1175	phosphopyruvate hydratase	6174.61	6103.58	5290.05	5248.16	-0.31722	0.0035062
MYY_1180	ATP-dependent nuclease subunit B	39.8267	50.1711	60.7612	76.0597	0.497166	0.00822039
MYY_1181	helicase-exonuclease AddAB subunit AddA	70.5386	67.2665	91.5804	109.265	0.445419	0.00171957
MYY_1182	hypothetical protein	75.9779	75.8244	105.681	114.974	0.440846	0.00590379
MYY_1183	G5 domain-containing protein	191.011	191.183	247.045	274.733	0.350843	0.002671
MYY_1184	ribosome biogenesis GTPase YlqF	168.279	172.557	192.672	206.633	0.128776	0.455726
MYY_1185	ribonuclease HII	190.678	207.133	245.829	277.627	0.293462	0.0660738
MYY_1186	ClC family H(+)/Cl(-) exchange transporter	156.786	160.579	199.575	215.774	0.288982	0.0340495
MYY_1187	tyrosine recombinase XerS	150.006	150.853	115.161	94.0066	-0.618886	0.000319772
MYY_1188	lipoate--protein ligase	279.562	323.791	279.963	253.109	-0.277944	0.0985451
MYY_1189	dihydrolipoyl dehydrogenase	244.718	270.823	226.636	203.501	-0.358995	0.0154833
MYY_1190	dihydrolipoamide acetyltransferase	197.02	216.377	171.719	168.227	-0.382368	0.00973942
MYY_1191	alpha-ketoacid dehydrogenase subunit beta	168.407	169.463	154.91	148.263	-0.253283	0.111636
MYY_1192	thiamine pyrophosphate-dependent dehydrogenase E1 component subunit alpha	177.602	176.316	159.137	159.046	-0.250594	0.104869
MYY_1193	sodium-coupled multidrug efflux MATE transporter PdrM	287.026	296.966	293.129	304.255	-0.0658649	0.684917
MYY_1194	dihydroorotase	371.17	368.369	346.876	382.511	-0.11815	0.418486
MYY_1195	8-oxo-dGTP diphosphatase	421.401	437.438	412.088	440.294	-0.11062	0.509407
MYY_1196	uracil-DNA glycosylase	214.014	201.532	208.046	226.405	-0.0316151	0.889492
MYY_1197	hypothetical protein	23.6657	28.6622	30.9126	32.55	0.163571	0.6815
MYY_1198	noncanonical pyrimidine nucleotidase, YjjG family	54.2066	47.1676	65.1091	69.1264	0.317112	0.193073
MYY_1199	PTS-dependent dihydroxyacetone kinase phosphotransferase subunit DhaM	4.47225	5.87328	4.62931	7.01235	0.0396375	0.97974
MYY_1200	pneumococcal histidine triad protein PhtB	71.7206	67.2399	72.3605	77.7044	0.0152992	0.955745
MYY_1201	zinc-binding lipoprotein AdcAII	54.3581	47.0458	57.6395	64.9468	0.184074	0.455726
MYY_1202	amino acid permease	22.733	20.2552	29.5952	38.1845	0.563921	0.0240342
MYY_1203	thiol-disulfide oxidoreductase-associated lipoprotein SdbB	287.478	280.918	271.835	231.336	-0.270002	0.136554
MYY_1204	thiol-disulfide oxidoreductase-associated membrane protein CcdA2	158.153	166.881	141.286	113.605	-0.446808	0.0218563
MYY_1205	hypothetical protein	113.829	100.617	120.545	119.372	0.0731635	0.80616
MYY_1206	hypothetical protein	133.214	119.122	171.739	150.41	0.265684	0.375441
MYY_1211	glycerophosphodiester phosphodiesterase	45.6754	43.321	57.1353	62.496	0.331113	0.061544
MYY_1212	3'-5' exonuclease	73.7256	79.3236	83.9889	89.4613	0.0765288	0.792417
MYY_1213	chromosome segregation protein RocS	994.452	960.81	984.822	1092.63	-0.0101976	0.96625
MYY_1214	5'-methylthioadenosine/adenosylhomocysteine nucleosidase	664.57	639.995	687.728	746.3	0.0392434	0.823549
MYY_1215	hypothetical protein	566.43	499.402	578.324	682.992	0.148036	0.423938
MYY_1216	NUDIX hydrolase	635.741	544.471	666.835	762.056	0.180849	0.273941
MYY_1217	bifunctional UDP-N-acetylglucosamine diphosphorylase/glucosamine-1-phosphate N-acetyltransferase GlmU	296.864	290.417	344.263	403.405	0.249738	0.0807567
MYY_1218	glycoside hydrolase family 25 protein	38.5644	39.2807	43.2719	52.9315	0.202966	0.482539
MYY_1219	DUF368 domain-containing protein	92.4007	103.392	124.041	153.293	0.396123	0.0395967
MYY_1220	aminoacyl-tRNA deacylase	176.894	201.766	210.494	266.384	0.22611	0.295481
MYY_1221	histidine phosphatase family protein	187.757	210.98	234.926	261.306	0.211308	0.243277
MYY_1224	peptidylprolyl isomerase PrsA	446.783	441.724	582.841	821.902	0.559926	0.00116661
MYY_1225	O-methyltransferase	207.962	229.1	269.259	322.393	0.333503	0.045643
MYY_1226	oligoendopeptidase F	188.335	189.642	222.061	247.852	0.215277	0.125363
MYY_1228	SAM-dependent methyltransferase TehB	153.232	141.644	166.515	188.141	0.170888	0.341137
MYY_1229	SsrA-binding protein SmpB	176.842	138.184	191.398	210.924	0.266903	0.215547
MYY_1230	ribonuclease R	72.5603	63.7584	87.5197	108.194	0.42627	0.0103617
MYY_1231	preprotein translocase subunit SecG	74.8979	65.5059	90.4496	106.363	0.398556	0.236097
MYY_1232	multidrug efflux MFS transporter	60.8545	59.9523	78.3197	97.3766	0.440503	0.0197139
MYY_1233	dephospho-CoA kinase	163.484	153.982	180.659	205.819	0.187605	0.32374
MYY_1234	DNA-formamidopyrimidine glycosylase	165.524	186.748	203.253	215.441	0.145842	0.421349
MYY_1235	GTPase Era	375.675	409.13	420.365	402.787	-0.0299648	0.882846
MYY_1236	diacylglycerol kinase	511.424	508.573	504.252	483.279	-0.143154	0.379321
MYY_1237	rRNA maturation RNase YbeY	474.128	466.192	417.415	426.084	-0.253716	0.0747057
MYY_1238	Rqc2 family fibronectin-binding protein PavA	140.23	130.331	145.916	175.261	0.150074	0.387453
MYY_1239	endo-beta-N-acetylglucosaminidase	831.173	813.163	884.734	1001.91	0.100116	0.48159
MYY_1240	dihydroorotate dehydrogenase	625.784	583.38	722.09	821.683	0.255156	0.0577941
MYY_1241	dihydroorotate dehydrogenase electron transfer subunit	347.957	309.817	421.36	490.313	0.375177	0.0100887
MYY_1242	VOC family protein	292.613	274.87	292.639	289.352	-0.0575641	0.797276
MYY_1243	50S ribosomal protein L20	1178.55	1188.48	1232.89	1128.05	-0.0998871	0.53813
MYY_1244	50S ribosomal protein L35	2076.93	2001.15	2158.64	2005.7	-0.0650895	0.705282
MYY_1245	translation initiation factor IF-3	512.508	517.921	616.156	600.332	0.142217	0.348032
MYY_1246	membrane protein	635.763	616.365	482.139	407.608	-0.587418	2.87682e-05
MYY_1247	ABC transporter ATP-binding protein	759.647	729.733	653.7	602.64	-0.340624	0.0114505
MYY_1250	GNAT family N-acetyltransferase	11.5303	9.42198	15.9137	18.7488	0.646379	0.197206
MYY_1251	alanine dehydrogenase	35.4271	38.3459	43.1774	51.1631	0.246987	0.508428
MYY_1253	hypothetical protein	58.0631	50.2974	64.3402	65.3628	0.173691	0.644999
MYY_1254	TfoX/Sxy family protein	1395.22	1337.49	1309.07	1279.55	-0.173833	0.222438
MYY_1255	GNAT family N-acetyltransferase	1000.4	967.892	933.686	954.561	-0.156517	0.248745
MYY_1257	PhoH family protein	562.7	523.867	567.77	601.065	0.00905635	0.968355
MYY_1258	YozE family protein	451.901	464.638	514.432	499.968	0.0477362	0.837942
MYY_1259	RNA-binding virulence regulatory protein CvfB	293.81	277.556	308.696	305.244	0.00858861	0.97145
MYY_1260	ribosome recycling factor	702.336	722.648	808.507	823.032	0.0971035	0.512164
MYY_1261	UMP kinase	567.646	611.583	706.907	704.795	0.160704	0.267473
MYY_1262	methylenetetrahydrofolate--tRNA-(uracil(54)-C(5))-methyltransferase (FADH(2)-oxidizing) TrmFO	21.5156	22.8801	25.6685	22.33	0.0126567	0.979531
MYY_1263	16S rRNA (cytidine(1402)-2'-O)-methyltransferase	279.972	301.163	267.159	257.076	-0.247658	0.102916
MYY_1264	DNA replication initiation control protein YabA	399.573	403.564	372.8	356.846	-0.235669	0.170391
MYY_1265	DNA polymerase III subunit delta'	255.166	266.593	239.807	217.947	-0.286096	0.0663112
MYY_1266	dTMP kinase	205.706	216.418	177.047	179.346	-0.344154	0.0309559
MYY_1267	pyrroline-5-carboxylate reductase	158.618	146.938	185.976	195.418	0.225606	0.174827
MYY_1268	glutamate-5-semialdehyde dehydrogenase	163.628	152.636	176.457	180.585	0.0801059	0.647027
MYY_1269	glutamate 5-kinase	85.6591	71.1283	81.7611	91.5061	0.0544798	0.83607
MYY_1270	phosphorylcholine esterase CbpE	193.933	176.915	171.656	195.623	-0.110449	0.502007
MYY_1271	RluA family pseudouridine synthase	215.184	199.833	199.474	212.349	-0.106342	0.535702
MYY_1272	signal peptidase II	264.493	247.99	256.057	273.927	-0.0467317	0.83607
MYY_1273	LysR family transcriptional regulator	216.104	226.849	235.474	240.548	0.00433194	0.987849
MYY_1274	helix-turn-helix transcriptional regulator	87.2863	91.5431	106.895	77.4098	-0.0522103	0.923059
MYY_1275	CPBP family intramembrane metalloprotease	28.9784	35.1309	35.2454	33.8985	-0.00286692	0.994993
MYY_1276	Cof-type HAD-IIB family hydrolase	352.205	331.238	260.677	206.931	-0.64021	0.000124167
MYY_1277	N-carbamoylputrescine amidase	185.62	183.284	151.87	141.74	-0.425105	0.00531995
MYY_1278	agmatine deiminase	151.296	166.181	141.18	121.841	-0.369707	0.0330424
MYY_1279	carboxynorspermidine decarboxylase	111.567	127.26	99.2901	93.9933	-0.407057	0.0173142
MYY_1280	saccharopine dehydrogenase family protein	67.423	65.8884	52.1931	47.3184	-0.516479	0.00494644
MYY_1281	polyamine aminopropyltransferase	19.5074	21.4416	21.2167	20.088	-0.092093	0.83607
MYY_1283	IS110 family transposase	12.9188	20.4708	17.0676	20.4247	0.0333493	0.964908
MYY_1285	aminotransferase class I/II-fold pyridoxal phosphate-dependent enzyme	11.7091	16.2978	13.4007	14.0044	-0.152498	0.70597
MYY_1286	IS30 family transposase	3.05662	2.55448	6.0403	3.85249	0.746572	0.353555
MYY_1288	ABC transporter permease	41.4876	34.764	37.6873	31.8136	-0.220163	0.351754
MYY_1289	ABC transporter ATP-binding protein	42.6543	33.61	35.189	38.5351	-0.131152	0.704719
MYY_1290	PspC domain-containing protein	1252.76	1280.34	1538.11	1468.48	0.150026	0.312963
MYY_1291	RNA-binding transcriptional accessory protein	237.933	257.443	242.681	222.873	-0.187062	0.219174
MYY_1293	permease	541.914	554.367	483.632	453.976	-0.322329	0.0139733
MYY_1294	TIGR03943 family protein	398.239	362.396	373.319	351.023	-0.164266	0.299718
MYY_1295	alpha/beta hydrolase	76.726	64.9158	57.984	66.2876	-0.278248	0.253736
MYY_1296	hypothetical protein	76.9917	66.8457	72.4505	85.358	0.0443437	0.922415
MYY_1297	transposase family protein	72.6727	59.9969	62.8091	63.1753	-0.157645	0.664797
MYY_1298	DUF4300 family protein	66.9191	52.0341	50.0759	66.3617	-0.119876	0.701865
MYY_1300	pyruvate kinase	1506.09	1490.33	1447.97	1466.2	-0.137157	0.271012
MYY_1301	6-phosphofructokinase	893.741	883.989	855.262	911.912	-0.10624	0.433254
MYY_1302	DNA polymerase III subunit alpha	306.745	309.22	236.98	221.531	-0.52218	1.11375e-05
MYY_1303	Xaa-Pro dipeptidyl-peptidase	231.536	230.857	298.67	349.623	0.388564	0.00281472
MYY_1304	arginine repressor	505.442	505.981	568.664	665.165	0.187391	0.240566
MYY_1305	hypothetical protein	552.372	584.533	533.814	596.717	-0.110471	0.608832
MYY_1306	DEAD/DEAH box helicase family protein	280.828	272.019	268.998	277.455	-0.113678	0.390062
MYY_1307	restriction endonuclease subunit S	6.76162	5.25136	28.7204	28.1501	2.18145	5.75258e-12
MYY_1309	type II toxin-antitoxin system death-on-curing family toxin	276.932	259.986	220.927	190.885	-0.475064	0.00811722
MYY_1310	AbrB family transcriptional regulator	435.482	453.681	339.145	303.778	-0.565318	0.00113261
MYY_1311	restriction endonuclease subunit S	108.041	117.171	44.9139	52.261	-1.31578	3.37638e-16
MYY_1312	SAM-dependent DNA methyltransferase	65.8239	50.0267	54.3061	62.9666	-0.0700305	0.80616
MYY_1314	ATP-grasp domain-containing protein	27.116	25.5027	30.3353	25.7856	0.00241782	0.994993
MYY_1317	alpha/beta hydrolase	15.9328	9.90022	12.8274	14.4877	0.0175641	0.981477
MYY_1318	tRNA 4-thiouridine(8) synthase ThiI	87.7508	85.5491	141.018	154.273	0.671473	2.93441e-06
MYY_1319	cysteine desulfurase	66.6578	59.1244	86.7445	106.046	0.522501	0.00488078
MYY_1320	hypothetical protein	351.793	319.488	449.312	613.269	0.564476	0.00192299
MYY_1321	DNA translocase FtsK	206.02	202.561	233.63	227.664	0.0786671	0.610065
MYY_1322	PTS sugar transporter subunit IIA	103.574	98.2512	80.441	65.736	-0.558239	0.000911998
MYY_1323	1-phosphofructokinase	103.026	94.7106	81.088	70.7706	-0.472023	0.0123151
MYY_1324	DeoR/GlpR transcriptional regulator	69.3134	62.5112	54.0658	46.4925	-0.479376	0.0406691
MYY_1325	AI-2E family transporter	176.533	165.41	148.683	123.894	-0.419772	0.0137039
MYY_1326	D-alanyl-D-alanine carboxypeptidase	63.3044	63.2399	93.7268	110.161	0.588227	0.000416738
MYY_1327	Fe-S cluster assembly protein SufB	536.278	497.351	1167.11	1179.66	1.08715	1.64068e-25
MYY_1328	SUF system NifU family Fe-S cluster assembly protein	552.521	505.897	1126.99	1101.01	0.980091	2.36115e-16
MYY_1329	cysteine desulfurase	498.739	479.642	918.745	885.526	0.787089	7.58648e-13
MYY_1330	Fe-S cluster assembly protein SufD	530.008	504.152	760.689	736.703	0.438268	0.000176863
MYY_1331	Fe-S cluster assembly ATPase SufC	369.705	370.922	459.652	458.324	0.212375	0.12636
MYY_1332	DUF3272 domain-containing protein	227.19	202.542	284.916	330.267	0.425971	0.0524817
MYY_1333	DNA polymerase III subunit gamma/tau	167.277	166.613	198.18	225.105	0.243473	0.090575
MYY_1334	GAF domain-containing protein	99.2247	103.798	98.4087	128.757	0.057729	0.856028
MYY_1337	30S ribosomal protein S1	383.844	390.997	570.853	685.43	0.59749	5.11511e-06
MYY_1338	DUF2969 domain-containing protein	24.2364	28.0926	29.4507	25.5666	-0.0361822	0.968355
MYY_1339	pyroglutamyl-peptidase I	426.454	438.35	375.606	386.531	-0.280865	0.0398819
MYY_1340	DUF979 domain-containing protein	344.579	330.815	306.505	301.929	-0.246376	0.0742136
MYY_1341	DUF969 domain-containing protein	447.325	399.871	381.785	395.967	-0.217703	0.141972
MYY_1342	peptide ABC transporter substrate-binding protein	247.216	229.803	238.743	285.221	0.0384134	0.866057
MYY_1343	branched-chain amino acid aminotransferase	218.672	191.289	232.509	279.17	0.224302	0.194968
MYY_1344	DNA topoisomerase IV subunit A	98.9625	94.1436	128.226	161.265	0.485439	0.00151042
MYY_1346	DNA topoisomerase IV subunit B	66.8649	58.4754	88.1366	107.849	0.550525	0.000911998
MYY_1347	glycerol-3-phosphate 1-O-acyltransferase PlsY	283.988	283.898	267.077	255.825	-0.215747	0.174086
MYY_1348	IS3 family transposase	7.46329	7.47666	8.51775	8.29104	0.072407	0.905165
MYY_1350	ABC transporter permease	635.126	661.846	764.852	851.778	0.218646	0.103067
MYY_1351	ABC transporter permease	463.851	472.901	546.285	638.283	0.2392	0.0917294
MYY_1352	ABC transporter ATP-binding protein	222.975	205.926	272.718	306.774	0.337681	0.0118883
MYY_1353	BMP family protein	2054.14	2006.72	2139.56	2296.33	0.0298816	0.853358
MYY_1354	cytidine deaminase	1290.12	1207.8	1341.56	1428.51	0.0528276	0.749054
MYY_1355	deoxyribose-phosphate aldolase	627.086	604.995	672.672	678.266	0.0365516	0.83607
MYY_1356	pyrimidine-nucleoside phosphorylase	351.604	306.942	331.421	333.826	-0.0794728	0.638964
MYY_1357	class I SAM-dependent methyltransferase	245.091	190.322	217.765	225.421	-0.0626003	0.805563
MYY_1358	type I pantothenate kinase	200.073	206.157	210.656	224.589	2.96725e-05	0.9998
MYY_1359	30S ribosomal protein S20	356.397	366.816	434.829	494.233	0.260185	0.159018
MYY_1360	DNA topology modulation protein	14.3733	16.6231	16.3179	17.4096	0.0096948	0.99188
MYY_1361	purine-nucleoside phosphorylase	240.679	232.742	193.316	182.742	-0.427272	0.0042938
MYY_1362	hemolysin	813.292	880.257	655.949	598.646	-0.530369	0.00010444
MYY_1365	purine-nucleoside phosphorylase	625.975	620.622	510.622	476.185	-0.433156	0.000629188
MYY_1366	DUF1697 domain-containing protein	842.326	843.988	694.881	641.965	-0.431146	0.000911998
MYY_1367	phosphopentomutase	564.561	599.31	513.601	461.179	-0.352408	0.0106207
MYY_1368	ribose-5-phosphate isomerase RpiA	405.341	339.911	295.435	315.975	-0.378651	0.0130918
MYY_1369	NAD(P)H-hydrate dehydratase	142.203	141.363	133.055	121.126	-0.253528	0.155812
MYY_1370	bifunctional methylenetetrahydrofolate dehydrogenase/methenyltetrahydrofolate cyclohydrolase	34.3282	37.5562	54.4753	63.9164	0.612069	0.00773522
MYY_1371	amino acid ABC transporter ATP-binding protein	39.7417	33.6419	52.7931	61.7945	0.556295	0.0270927
MYY_1372	amino acid ABC transporter permease	22.0642	18.8113	26.5228	38.0321	0.569104	0.117166
MYY_1373	YkuJ family protein	338.256	325.971	334.865	375.585	-0.000106386	0.9998
MYY_1374	ATP-dependent Clp protease ATP-binding subunit	455.803	452.2	409.516	344.164	-0.363555	0.0135415
MYY_1377	DUF1827 family protein	1505.95	1649.95	1043.14	798.699	-0.871867	1.92471e-07
MYY_1379	IS3 family transposase	21.433	18.1199	11.7862	15.145	-0.645521	0.0368929
MYY_1381	IS66 family insertion sequence element accessory protein TnpB	914.424	922.978	694.202	677.101	-0.519234	4.5373e-05
MYY_1384	septation ring formation regulator EzrA	611.785	589.668	652.591	662.8	0.0340596	0.83607
MYY_1385	DNA topoisomerase (ATP-hydrolyzing) subunit B	509.965	497.597	555.764	566.364	0.0584933	0.692791
MYY_1386	HAD family hydrolase	367.285	342.403	379.514	352.787	-0.0484583	0.814168
MYY_1387	DJ-1/PfpI family protein	274.558	259.051	294.869	304.035	0.0714269	0.705767
MYY_1388	FtsW/RodA/SpoVE family cell cycle protein	213.389	214.448	234.572	234.475	0.0352311	0.852129
MYY_1389	bifunctional DnaQ family exonuclease/ATP-dependent helicase	192.867	184.97	189.977	201.945	-0.0440933	0.797276
MYY_1390	U32 family peptidase	142.91	139.797	216.61	252.958	0.633501	1.35567e-05
MYY_1391	DUF3270 domain-containing protein	220.598	219.499	355.641	409.154	0.697785	3.88824e-05
MYY_1392	two-component system sensor histidine kinase CiaH	803.918	753.869	772.321	809.253	-0.0747631	0.605252
MYY_1393	two-component system response regulator CiaR	829.786	772.594	749.741	841.405	-0.107227	0.482539
MYY_1394	M1 family metallopeptidase	761.793	771.605	823.517	817.914	0.00119203	0.994993
MYY_1395	ASCH domain-containing protein	124.745	120.766	157.408	162.617	0.286473	0.162395
MYY_1396	hypothetical protein	108.279	104.556	114.833	112.816	0.00182083	0.994993
MYY_1397	NUDIX hydrolase	134.585	153.425	153.644	167.841	0.0521809	0.844936
MYY_1398	3-oxoacyl-ACP reductase	150.09	149.021	153.92	183.666	0.07487	0.739274
MYY_1399	DUF2829 domain-containing protein	185.982	201.143	181.661	209.081	-0.0915791	0.739274
MYY_1400	aldo/keto reductase family oxidoreductase	79.5639	88.7122	74.2038	77.8166	-0.250921	0.216214
MYY_1401	membrane protein	66.8207	53.2007	45.2367	47.2167	-0.461272	0.0519508
MYY_1402	PadR family transcriptional regulator	94.789	64.8312	46.3117	60.0137	-0.66652	0.0474825
MYY_1404	methionine--tRNA ligase	390.712	372.226	357.079	358.719	-0.188249	0.141539
MYY_1405	ABC transporter permease	109.345	110.732	116.085	132.469	0.0756641	0.705282
MYY_1406	ABC transporter ATP-binding protein	84.9536	88.6163	100.5	117.581	0.22657	0.294301
MYY_1407	efflux RND transporter periplasmic adaptor subunit	36.7156	36.7359	46.7189	50.2702	0.301994	0.171874
MYY_1408	glutathione-disulfide reductase	608.094	607.441	636.277	576.453	-0.0991399	0.525865
MYY_1409	biotin transporter BioY	16.3185	27.7111	33.5487	34.0411	0.480215	0.256012
MYY_1411	hypothetical protein	211.864	237.758	277.047	303.366	0.261226	0.250725
MYY_1412	hypothetical protein	424.655	436.042	462.332	488.433	0.0440451	0.83607
MYY_1413	hypothetical protein	542.844	509.923	568.598	581.96	0.0331317	0.871925
MYY_1414	tRNA (guanosine(37)-N1)-methyltransferase TrmD	347.209	346.225	384.424	365.016	0.0155952	0.950414
MYY_1415	ribosome maturation factor RimM	362.548	369.72	395.913	377.685	-0.0182214	0.944223
MYY_1416	alpha/beta hydrolase	252.057	234.549	252.765	225.805	-0.117216	0.525865
MYY_1418	elongation factor Tu	16768.4	17159.8	17635.7	17913.7	-0.0298867	0.849998
MYY_1420	aquaporin family protein	747.602	645.21	801.95	935.824	0.222744	0.149984
MYY_1427	phospho-sugar mutase	834.475	833.58	814.971	804.268	-0.139672	0.278193
MYY_1428	thioredoxin	996.056	863.902	910.122	929.359	-0.109578	0.509407
MYY_1429	amino acid ABC transporter substrate-binding protein	382.722	344.347	388.637	412.608	0.0453127	0.812404
MYY_1430	amino acid ABC transporter ATP-binding protein	259.646	246.504	276.564	331.675	0.167285	0.35352
MYY_1431	amino acid ABC transporter permease	127.017	114.849	131.478	174.346	0.241865	0.284481
MYY_1432	tetratricopeptide repeat protein	491.388	483.475	491.643	515.592	-0.0502278	0.752644
MYY_1433	AI-2E family transporter	413.623	427.89	408.825	432.933	-0.0982366	0.505255
MYY_1434	lactonase family protein	191.566	204.904	237.058	261.263	0.228677	0.138286
MYY_1435	F0F1 ATP synthase subunit epsilon	1869.1	1867.16	2256	2581.64	0.274052	0.0329706
MYY_1436	F0F1 ATP synthase subunit beta	1737.66	1709.38	2084.86	2471.62	0.303788	0.0190373
MYY_1437	F0F1 ATP synthase subunit gamma	1349.18	1255.31	1663.44	2097.88	0.431344	0.00268432
MYY_1438	F0F1 ATP synthase subunit alpha	886.876	876.441	1157.19	1375.81	0.423686	0.00080842
MYY_1439	F0F1 ATP synthase subunit delta	620.104	573.807	713.202	861.764	0.302029	0.0455874
MYY_1440	F0F1 ATP synthase subunit B	705.175	654.816	920.824	1195.09	0.538965	0.000499707
MYY_1441	F0F1 ATP synthase subunit A	518.749	478.129	628.16	809.376	0.429583	0.00653803
MYY_1442	F0F1 ATP synthase subunit C	574.031	475.377	666.897	842.297	0.431467	0.0236305
MYY_1445	GNAT family N-acetyltransferase	34.774	37.8562	71.0433	89.1625	1.03106	0.000294724
MYY_1447	transcription elongation factor GreA	428.88	475.342	621.57	727.826	0.474992	0.00130522
MYY_1448	endolytic transglycosylase MltG	387.47	389.372	495.793	575.456	0.364642	0.00434961
MYY_1449	GNAT family N-acetyltransferase	239.976	260.389	229.57	246.575	-0.17394	0.344036
MYY_1450	GNAT family N-acetyltransferase	473.226	467.756	455.708	463.882	-0.130289	0.408707
MYY_1451	UDP-N-acetylmuramate--L-alanine ligase	535.155	512.581	474.679	499.898	-0.201321	0.113383
MYY_1452	hypothetical protein	437.207	429.802	394.87	408.651	-0.206855	0.146908
MYY_1453	DEAD/DEAH box helicase	287.562	273.343	243.267	234.859	-0.326145	0.00707264
MYY_1454	pyridoxal phosphate-dependent aminotransferase	39.6311	35.7613	38.7558	42.4137	0.01463	0.969718
MYY_1455	cystathionine gamma-synthase	28.899	33.0038	26.5773	33.5167	-0.153004	0.627317
MYY_1457	hypothetical protein	27.0465	22.951	13.9982	21.6332	-0.581928	0.372896
MYY_1458	peptide ABC transporter substrate-binding protein	167.241	161.898	143.449	135.957	-0.331853	0.0140953
MYY_1459	polysaccharide biosynthesis protein	243.868	259.827	282.939	287.47	0.0804667	0.611102
MYY_1460	UDP-N-acetylmuramoyl-L-alanyl-D-glutamate--L-lysine ligase	93.2598	92.542	111.782	113.776	0.182395	0.270146
MYY_1461	CsbD family protein	1047.32	1100.5	1068.6	913.644	-0.212312	0.238627
MYY_1462	DUF1803 domain-containing protein	48.3639	49.4209	55.441	56.8006	0.0989347	0.762519
MYY_1463	UDP-N-acetylmuramoylalanyl-D-glutamate--2, 6-diaminopimelate ligase	74.0219	80.9156	96.5136	81.6834	0.100901	0.743289
MYY_1464	manganese-dependent inorganic pyrophosphatase	641.573	628.642	580.251	546.69	-0.268581	0.039744
MYY_1465	GIY-YIG nuclease family protein	265.326	305.076	380.47	370.289	0.29166	0.124704
MYY_1466	tRNA1(Val) (adenine(37)-N6)-methyltransferase	304.435	333.122	397.604	391.1	0.206861	0.177789
MYY_1467	S1 RNA-binding domain-containing protein	400.288	442.261	519.682	580.432	0.281724	0.0834305
MYY_1468	bifunctional Cof-type HAD-IIB family hydrolase/peptidylprolyl isomerase	182.086	186.157	239.288	271.597	0.372692	0.00614298
MYY_1469	30S ribosomal protein S18	1027.43	913.27	1470.86	1706.14	0.615731	9.05396e-06
MYY_1470	single-stranded DNA-binding protein SsbA	1024.84	1040.47	1572.52	1795.17	0.606322	4.5319e-07
MYY_1471	30S ribosomal protein S6	879.986	923.925	1298.37	1454.48	0.509467	9.28652e-05
MYY_1472	asparagine--tRNA ligase	523.701	537.419	588.016	692.432	0.171626	0.24732
MYY_1473	hypothetical protein	531.193	528.102	600.241	680.582	0.174957	0.329924
MYY_1474	pyridoxal phosphate-dependent aminotransferase	289.11	276.419	309.868	355.328	0.136458	0.378181
MYY_1475	DUF5590 domain-containing protein	75.1659	74.1331	81.4126	125.951	0.370886	0.205354
MYY_1477	NAD(P)H-dependent oxidoreductase	237.654	266.978	256.556	184.927	-0.288829	0.218289
MYY_1479	YSIRK signal domain/LPXTG anchor domain surface protein	4.28645	5.59231	8.80674	9.3794	0.760777	0.00149391
MYY_1480	helix-turn-helix domain-containing protein	1.8031	3.39049	4.75089	3.88233	0.582379	0.390636
MYY_1481	peroxide stress protein YaaA	88.8193	95.6173	96.4318	99.7236	-0.0139055	0.968246
MYY_1482	YczI family protein	569.451	552.649	456.594	499.4	-0.328418	0.0673691
MYY_1483	hypothetical protein	552.571	511.129	503.618	526.958	-0.141946	0.294126
MYY_1484	peptide deformylase	275.4	267.873	284.152	304.839	0.0194886	0.945022
MYY_1485	glutathione-dependent disulfide-bond oxidoreductase	98.3508	89.0003	139.982	161.211	0.591447	0.000484855
MYY_1486	cation-translocating P-type ATPase	75.002	72.5164	105.196	124.923	0.543152	0.00012553
MYY_1487	CDF family manganese efflux transporter MntE	14.79	14.5405	27.4293	37.3789	1.04254	0.000142851
MYY_1488	ABC-F family ATP-binding cassette domain-containing protein	256.681	247.799	291.269	314.283	0.166204	0.218289
MYY_1489	CCA tRNA nucleotidyltransferase	195.556	205.927	250.159	283.012	0.30861	0.031492
MYY_1490	4-hydroxy-tetrahydrodipicolinate reductase	983.815	997.214	1197.83	1215.38	0.187201	0.137758
MYY_1491	DegV family protein	1019.26	1066.94	1206.56	1222.48	0.121568	0.371468
MYY_1492	DUF1149 family protein	1096.36	1089.32	1188.61	1201.05	0.0315886	0.858921
MYY_1493	phosphoglucosamine mutase	644.438	660.235	716.793	729.79	0.0512902	0.739636
MYY_1495	TIGR00159 family protein	325.692	329.268	343.004	368.748	0.0213737	0.919023
MYY_1496	NAD(P)/FAD-dependent oxidoreductase	183.129	165.693	175.909	192.712	-0.0148652	0.957927
MYY_1497	DNA-binding protein WhiA	322.956	313.575	362.202	357.553	0.0811688	0.613778
MYY_1498	YvcK family protein	363.634	374.212	405.002	403.013	0.033121	0.856029
MYY_1499	RNase adapter RapZ	404.331	393.045	441.578	461.934	0.0833223	0.588906
MYY_1500	RidA family protein	1432.4	1414.29	1481.71	1542.35	-0.0101377	0.964908
MYY_1501	YihA family ribosome biogenesis GTP-binding protein	1432.36	1477.92	1552.94	1541.52	-0.0089488	0.968246
MYY_1502	ATP-dependent Clp protease ATP-binding subunit ClpX	867.461	944.271	981.302	975.873	0.0133405	0.955459
MYY_1503	hypothetical protein	1191.47	1222.89	1197.21	1255.68	-0.0761867	0.66545
MYY_1504	dihydrofolate reductase	744.658	721.411	770.561	793.496	-0.00332751	0.98934
MYY_1505	DNA starvation/stationary phase protection protein	20991.2	22332.8	27871	27852.5	0.265824	0.0237284
MYY_1506	choline binding-anchored murein hydrolase LytC	1690.03	1621.9	1493.06	1526.14	-0.230316	0.0447353
MYY_1507	triose-phosphate isomerase	1213.24	1245.49	1169.37	1161.8	-0.174228	0.176107
MYY_1508	DnaD domain-containing protein	157.611	170.304	180.428	174.629	0.0138652	0.964908
MYY_1509	homoserine O-succinyltransferase	226.418	234.073	231.836	232.426	-0.0868301	0.611102
MYY_1510	adenine phosphoribosyltransferase	631.559	611.556	611.253	583.844	-0.152464	0.31248
MYY_1511	class I SAM-dependent methyltransferase	198.519	191.784	154.035	177.484	-0.333495	0.039308
MYY_1512	hypothetical protein	362.643	321.958	231.398	221.925	-0.684162	0.00163483
MYY_1513	sn-glycerol-3-phosphate ABC transporter ATP-binding protein UgpC	3218.46	3188.11	2743.45	2686.87	-0.33513	0.00248803
MYY_1514	cysteine hydrolase	817.31	774.267	819.767	784.862	-0.0835151	0.599102
MYY_1515	GTP-sensing pleiotropic transcriptional regulator CodY	406.623	411.667	435.593	435.749	-0.00697587	0.977372
MYY_1516	DEAD/DEAH box helicase	111.741	99.5963	285.162	255.43	1.26356	8.91979e-21
MYY_1517	OFA family MFS transporter	52.1752	45.3198	143.849	124.228	1.37283	1.95394e-16
MYY_1518	FAD-containing oxidoreductase	561.692	619.069	655.745	560.863	-0.0532551	0.800606
MYY_1519	Mur ligase family protein	204.479	211.784	265.278	274.85	0.276881	0.0378185
MYY_1520	type 1 glutamine amidotransferase	383.003	400.532	507.634	531.755	0.308404	0.0177941
MYY_1521	aminopeptidase P family protein	340.516	318.405	348.985	361.473	0.0129185	0.957767
MYY_1526	ECF transporter S component	141.204	122.3	180.249	205.445	0.459318	0.0161579
MYY_1527	bifunctional hydroxymethylpyrimidine kinase/phosphomethylpyrimidine kinase	79.5669	75.6026	119.961	154.423	0.724229	0.000138899
MYY_1528	tRNA pseudouridine(38-40) synthase TruA	39.9206	38.0413	62.3198	87.9319	0.847222	0.000539468
MYY_1530	MFS transporter	27.4691	27.7773	34.558	44.919	0.421947	0.104432
MYY_1531	Pr6Pr family membrane protein	115.913	112.241	173.177	218.959	0.682297	0.00014794
MYY_1532	alkylphosphonate utilization protein	132.839	135.98	211.831	289.113	0.794482	0.000188844
MYY_1533	(d)CMP kinase	272.759	311.183	350.016	382.718	0.224385	0.174086
MYY_1534	hypothetical protein	288.326	308.684	352.331	413.594	0.256974	0.13389
MYY_1536	glycosyltransferase family 2 protein	145.144	156.942	189.366	212.525	0.309403	0.0510921
MYY_1537	UDP-glucose 4-epimerase GalE	1322.09	1338.57	1316.03	1495.77	-0.0189525	0.923203
MYY_1539	FAD-binding oxidoreductase	105.614	111.278	115.713	119.855	0.0185058	0.947743
MYY_1540	Nif3-like dinuclear metal center hexameric protein	122.624	108.942	121.405	121.761	-0.020519	0.947331
MYY_1541	tRNA (adenine-N(1))-methyltransferase	77.1901	54.2928	64.2924	56.6197	-0.198218	0.515437
MYY_1545	transketolase	39.1494	36.1033	26.8458	20.4039	-0.760921	0.000439918
MYY_1546	ribulose-phosphate 3-epimerase	33.2252	27.8108	21.9023	18.5872	-0.674309	0.0413423
MYY_1547	PTS fructose transporter subunit IIC	24.6556	23.3869	17.401	16.444	-0.598115	0.0381457
MYY_1548	PTS fructose transporter subunit IIB	37.449	28.3301	28.6693	24.7881	-0.372218	0.455726
MYY_1549	PTS sugar transporter subunit IIA	17.8507	26.3554	22.3971	24.9984	-0.0296647	0.968355
MYY_1550	PTS sugar transporter subunit IIA	24.3986	26.8631	31.7161	23.2721	0.0010967	0.9998
MYY_1551	PRD domain-containing protein	21.7813	19.3355	18.6738	13.735	-0.428556	0.172588
MYY_1552	HAD-IC family P-type ATPase	136.135	146.835	168.194	185.984	0.223254	0.125518
MYY_1553	1-acyl-sn-glycerol-3-phosphate acyltransferase	187.594	177.526	170.834	179.614	-0.154694	0.373482
MYY_1554	CadD family cadmium resistance transporter	253.313	268.89	304.818	339.765	0.202314	0.217641
MYY_1555	30S ribosomal protein S15	1839.16	1696.52	3539.2	4248.17	1.04148	7.0747e-17
MYY_1556	NAD(P)-dependent oxidoreductase	6.18205	4.08473	3.39955	2.232	-0.924179	0.30923
MYY_1557	MazG-like protein	141.562	139.659	209.972	227.379	0.538969	0.052126
MYY_1558	hypothetical protein	154.027	132.746	175.807	189.077	0.260761	0.374803
MYY_1559	threonine--tRNA ligase	232.775	222.851	257.605	257.941	0.0821897	0.588233
MYY_1560	HAMP domain-containing histidine kinase	308.33	290.789	244.214	224.841	-0.447447	0.00128416
MYY_1561	response regulator transcription factor	238.033	249.846	198.823	203.873	-0.376603	0.0115246
MYY_1562	DUF2974 domain-containing protein	29.2374	30.1071	33.4314	23.6979	-0.148689	0.681942
MYY_1563	Rrf2 family transcriptional regulator	354.568	286.357	283.894	291.826	-0.244298	0.194968
MYY_1564	metallophosphoesterase family protein	240.819	232.266	199.511	212.342	-0.296758	0.0406691
MYY_1565	metal-dependent transcriptional regulator	310.723	285.129	286.027	284.256	-0.157131	0.340435
MYY_1567	nicotinamide mononucleotide transporter	130.481	135.574	110.661	118.447	-0.316437	0.0848587
MYY_1568	hypothetical protein	133.38	159.144	130.873	117.501	-0.340933	0.13677
MYY_1569	D-tyrosyl-tRNA(Tyr) deacylase	390.895	470.476	482.936	458.902	0.026546	0.920631
MYY_1570	bifunctional (p)ppGpp synthetase/guanosine-3',5'-bis(diphosphate) 3'-pyrophosphohydrolase	173.119	182.652	177.046	166.424	-0.148394	0.337679
MYY_1571	MBL fold metallo-hydrolase	242.645	247.925	287.162	269.626	0.0852463	0.655289
MYY_1572	endopeptidase PepO	1550.52	1521.96	1528.64	1440.78	-0.145318	0.275411
MYY_1573	metal ABC transporter ATP-binding protein	3643.87	3425.14	4034.95	4145.94	0.11407	0.375441
MYY_1574	metal ABC transporter permease	3356.25	3275.27	3647.73	3640.94	0.0396134	0.798627
MYY_1575	metal ABC transporter substrate-binding lipoprotein/adhesin PsaA	4070.58	4028.38	4392.62	4509.39	0.0392359	0.797276
MYY_1576	thiol peroxidase	612.998	585.128	748.987	672.213	0.151835	0.353704
MYY_1577	ABC transporter permease	130.29	134.148	112.776	99.35	-0.414129	0.00425423
MYY_1578	ABC transporter ATP-binding protein	71.0837	73.3156	68.1962	61.6948	-0.250655	0.296939
MYY_1579	glycoside hydrolase family 95 protein	68.1208	63.133	62.2605	54.8589	-0.256998	0.146177
MYY_1580	phosphoglycerate mutase	1052.35	1030.38	1066.41	1176.26	0.00884498	0.968355
MYY_1583	isoleucine--tRNA ligase	137.004	145.055	140.869	141.623	-0.0965089	0.531134
MYY_1585	cell division protein DivIVA	1774.89	1845.06	2058.21	2112.45	0.106516	0.426078
MYY_1586	RNA-binding protein	1247.75	1298.93	1358.57	1340.68	-0.0135228	0.950414
MYY_1587	YggT family protein	1093.54	1171.41	1192.07	1257.02	0.0127443	0.959896
MYY_1589	YggS family pyridoxal phosphate-dependent enzyme	1591.27	1548.09	1616.04	1717.11	-0.0109332	0.959896
MYY_1590	cell division protein FtsZ	2445	2387.35	2468.98	2447.5	-0.0717325	0.604272
MYY_1591	cell division protein FtsA	1501.08	1512.33	1610.55	1589.76	-0.0100796	0.963643
MYY_1592	TIGR02206 family membrane protein	60.7682	57.292	80.0576	100.725	0.517639	0.0185631
MYY_1593	NUDIX hydrolase	51.7065	47.3505	66.903	83.8641	0.511443	0.0392215
MYY_1594	UDP-N-acetylmuramoyl-tripeptide--D-alanyl-D-alanine ligase	52.6166	50.8943	65.9258	86.0685	0.454696	0.0224511
MYY_1595	D-alanine--D-alanine ligase	156.683	170.83	242.554	273.42	0.5533	0.000100639
MYY_1596	recombination protein RecR	419.56	420.369	450.755	510.646	0.0958724	0.568895
MYY_1597	penicillin-binding protein 2B	172.214	161.631	177.222	200.538	0.0812373	0.625295
MYY_1598	MurR/RpiR family transcriptional regulator	256.275	225.873	345.419	350.715	0.437133	0.00160585
MYY_1599	ROK family protein	1135.13	1194.08	755.473	488.899	-0.99673	0.01229
MYY_1600	dihydrodipicolinate synthase family protein	1157.43	1366.03	855.946	567.825	-0.918966	0.025343
MYY_1601	YesL family protein	883.853	905.67	612.143	378.682	-0.944515	0.0319976
MYY_1602	hypothetical protein	1354.95	1414.33	1038.85	790.908	-0.69212	4.82818e-05
MYY_1603	YhcH/YjgK/YiaL family protein	941.432	999.071	646.604	523.042	-0.825664	8.18386e-08
MYY_1604	carbohydrate ABC transporter permease	1951.98	1989.31	1451.81	1066.51	-0.739717	1.35567e-05
MYY_1605	sugar ABC transporter permease	2307	2316.7	1744.3	1451.41	-0.627736	6.585e-06
MYY_1606	carbohydrate ABC transporter substrate-binding protein	8310.84	8370.41	6114.6	4937.54	-0.688419	1.54695e-06
MYY_1607	PTS transporter subunit EIIC	5603.27	5782.77	4490.25	3924.47	-0.531848	3.3401e-05
MYY_1608	N-acetylmannosamine-6-phosphate 2-epimerase	5572.15	5431.84	4725.37	4542.16	-0.344041	0.0023501
MYY_1609	Gfo/Idh/MocA family oxidoreductase	9.26047	12.1615	5.47754	5.09478	-1.13329	0.00974742
MYY_1610	neuraminidase NanB	13.0195	14.2128	7.21968	3.69335	-1.40864	9.77334e-05
MYY_1611	carbohydrate ABC transporter permease	15.469	15.5621	7.85508	4.38371	-1.42841	0.00174946
MYY_1612	sugar ABC transporter permease	21.7289	20.1016	9.25302	6.99108	-1.45123	5.18116e-05
MYY_1613	sugar ABC transporter substrate-binding protein	17.6469	21.6581	12.3347	11.14	-0.852187	0.00422075
MYY_1614	YhcH/YjgK/YiaL family protein	22.5686	28.1568	15.0179	12.106	-1.01157	0.0236305
MYY_1615	LPXTG-anchored neuraminidase NanA	1402.84	1429.19	1129.1	1032.52	-0.485748	4.51149e-05
MYY_1619	ATP-dependent DNA helicase RecG	220.96	227.435	277.526	294.415	0.252466	0.0468669
MYY_1620	alanine racemase	408.122	402.952	435.35	446.685	0.0238409	0.895211
MYY_1621	holo-ACP synthase	513.883	427.229	489.936	522.451	0.0138494	0.964156
MYY_1622	3-deoxy-7-phosphoheptulonate synthase	673.646	610.061	741.984	765.894	0.136606	0.333275
MYY_1623	3-deoxy-7-phosphoheptulonate synthase	478.109	439.738	589.143	619.01	0.300711	0.0162978
MYY_1624	preprotein translocase subunit SecA	500.295	475.404	642.095	731.942	0.396015	0.000970707
MYY_1626	ATP-binding cassette domain-containing protein	643.88	682.316	409.882	311.256	-0.973333	4.91394e-09
MYY_1627	hypothetical protein	397.356	476.997	279.244	194.059	-0.9807	1.50394e-06
MYY_1628	hypothetical protein	379.265	402.055	291.098	214.652	-0.721661	7.7161e-05
MYY_1629	ribosome biogenesis GTPase Der	653.014	652.882	698.627	661.142	-0.0380381	0.82793
MYY_1630	NADPH-dependent oxidoreductase	826.054	814.386	779.721	753.497	-0.19388	0.146323
MYY_1631	primosomal protein DnaI	670.282	664.331	582.305	571.556	-0.306615	0.0119284
MYY_1632	replication initiation and membrane attachment family protein	647.035	654.103	591.691	538.307	-0.299486	0.0250958
MYY_1633	transcriptional repressor NrdR	667.603	639.214	539.815	504.022	-0.419154	0.00201932
MYY_1634	GntR family transcriptional regulator	293.964	303.56	316.335	269.322	-0.125363	0.564822
MYY_1635	ABC transporter ATP-binding protein	306.721	294.987	282.92	265.877	-0.227764	0.145578
MYY_1636	membrane protein	201.898	214.74	198.654	185.657	-0.215347	0.207613
MYY_1637	ABC transporter permease	215.628	207.922	215.012	225.923	-0.0386264	0.837939
MYY_1638	ABC transporter ATP-binding protein	241.24	235.161	228.715	270.222	-0.0319825	0.884663
MYY_1640	TVP38/TMEM64 family protein	176.065	149.181	177.559	153.585	-0.0621155	0.813591
MYY_1641	ROK family protein	90.1853	87.6945	70.9366	68.7245	-0.444337	0.0152757
MYY_1642	PTS beta-glucoside transporter subunit IIBCA	9.30261	10.2146	11.1673	22.5404	0.675912	0.0834031
MYY_1643	glycoside hydrolase family 32 protein	12.8819	13.8416	12.988	15.3663	-0.0211566	0.968355
MYY_1644	LacI family DNA-binding transcriptional regulator	18.6469	17.4894	17.7368	23.7271	0.100721	0.822363
MYY_1645	hydroxymethylglutaryl-CoA reductase, degradative	110.54	130.139	182.799	201.053	0.568478	0.000217543
MYY_1646	hydroxymethylglutaryl-CoA synthase	169.749	176.843	232.957	256.777	0.398506	0.00362492
MYY_1647	hypothetical protein	124.096	114.628	124.131	152.334	0.116715	0.744643
MYY_1649	threonine/serine exporter family protein	90.8761	87.0225	110.865	119.68	0.278287	0.235498
MYY_1650	threonine/serine exporter family protein	37.8437	42.4548	49.2979	51.3184	0.217864	0.434227
MYY_1651	Stk1 family PASTA domain-containing Ser/Thr kinase	1078.17	1012.63	1076.65	1137.64	-0.014168	0.945022
MYY_1652	Stp1/IreP family PP2C-type Ser/Thr phosphatase	897.789	860.511	942.41	1017.52	0.0594244	0.704719
MYY_1653	16S rRNA (cytosine(967)-C(5))-methyltransferase RsmB	287.693	306.878	314.671	333.776	0.0255352	0.895211
MYY_1654	methionyl-tRNA formyltransferase	191.406	196.996	226.662	233.008	0.144049	0.36809
MYY_1655	primosomal protein N'	77.382	76.4578	84.1466	89.9896	0.0809793	0.644999
MYY_1656	DNA-directed RNA polymerase subunit omega	292.102	287.707	411.146	479.434	0.520248	0.00135531
MYY_1657	guanylate kinase	197.607	196.648	270.452	312.63	0.465306	0.00228587
MYY_1658	ribonuclease Y	272.978	246.51	496.987	636.693	1.02773	3.74444e-13
MYY_1660	IS1380-like element ISSpn5 family transposase	2.52996	2.65802	1.58999	2.71419	-0.381393	0.672411
MYY_1661	nucleotidyltransferase	140.775	143.475	180.943	181.085	0.250613	0.100778
MYY_1662	class I SAM-dependent methyltransferase	151.2	141.243	165.617	162.264	0.0714566	0.734754
MYY_1663	ribosome silencing factor	635.363	652.353	724.939	734.063	0.0816906	0.625295
MYY_1664	cysteine hydrolase	830.343	829.877	851.708	815.348	-0.0906374	0.561364
MYY_1665	bis(5'-nucleosyl)-tetraphosphatase (symmetrical) YqeK	738.86	760.787	811.257	781.437	-0.0105124	0.965866
MYY_1666	nicotinate-nucleotide adenylyltransferase	817.19	824.582	825.091	829.635	-0.0860638	0.559952
MYY_1667	ribosome assembly RNA-binding protein YhbY	844.162	849.904	816.469	842.795	-0.127885	0.399835
MYY_1668	ribosome biogenesis GTPase YqeH	514.982	498.99	512.014	522.832	-0.0672758	0.657791
MYY_1669	YqeG family HAD IIIA-type phosphatase	478.599	448.68	459.594	509.406	-0.0330568	0.866152
MYY_1670	magnesium transporter CorA family protein	434.082	457.022	466.236	450.93	-0.056411	0.74475
MYY_1671	mechanosensitive ion channel	228.232	245.711	209.074	198.266	-0.318296	0.0591837
MYY_1674	aromatic acid exporter family protein	27.5568	30.8449	34.9954	44.9559	0.342988	0.230345
MYY_1675	MarR family transcriptional regulator	629.309	666.324	595.528	694.222	-0.107606	0.542203
MYY_1676	DUF4649 family protein	6036.11	5782.8	5263.5	4680.23	-0.344329	0.0097267
MYY_1677	thioredoxin	6508.15	6236.14	5469.28	4734.97	-0.415557	0.00212608
MYY_1678	NADPH-dependent 7-cyano-7-deazaguanine reductase QueF	14.5869	15.9239	18.4021	19.2228	0.195323	0.719204
MYY_1679	hypothetical protein	6.33902	1.45685	5.90547	5.12663	0.524614	0.692791
MYY_1680	aquaporin	256.881	236.315	376.82	357.951	0.482032	0.000657215
MYY_1682	DUF2785 domain-containing protein	244.734	203.814	209.518	204.97	-0.203153	0.293336
MYY_1684	oligoendopeptidase F	188.964	187.348	200.438	207.442	0.0188005	0.928242
MYY_1685	16S rRNA (uracil(1498)-N(3))-methyltransferase	165.551	163.618	159.003	172.557	-0.0876597	0.657109
MYY_1686	50S ribosomal protein L11 methyltransferase	163.559	154.711	144.132	149.044	-0.213822	0.189906
MYY_1687	tryptophan synthase subunit beta	85.1964	90.7155	62.0036	74.3059	-0.471339	0.011577
MYY_1688	S8 family peptidase	90.2787	102.255	75.5093	76.6821	-0.44082	0.00325102
MYY_1689	AAA family ATPase	118.299	134.912	93.2399	81.9241	-0.631834	0.000303796
MYY_1690	7,8-dihydro-8-oxoguanine-triphosphatase	64.2991	66.8502	67.3496	61.022	-0.130282	0.813683
MYY_1691	site-2 protease family protein	80.0218	87.7417	80.4026	75.7958	-0.204355	0.311153
MYY_1692	DUF3013 family protein	80.1058	78.8666	73.0222	76.1297	-0.189299	0.483613
MYY_1693	type II toxin-antitoxin system HicB family antitoxin	312.736	310.465	365.992	367.837	0.138576	0.416832
MYY_1694	type II toxin-antitoxin system HicA family toxin	346.195	312.659	400.347	446.065	0.268849	0.195173
MYY_1695	hypothetical protein	45.979	34.809	46.1939	41.4036	0.0456989	0.958223
MYY_1696	hypothetical protein	23.3276	18.6477	27.2964	21.0924	0.132451	0.866152
MYY_1697	replication-associated recombination protein A	115.777	120.858	138.661	144.264	0.157755	0.344886
MYY_1698	glycoside hydrolase family 32 protein	9.5892	12.121	7.25359	8.2026	-0.607229	0.132129
MYY_1699	ABC transporter substrate-binding protein	9.03221	10.6558	6.46668	7.30473	-0.627859	0.0948495
MYY_1700	carbohydrate ABC transporter permease	3.27836	8.66458	5.65582	4.73455	-0.35258	0.666647
MYY_1701	sugar ABC transporter permease	7.15936	9.2629	6.17566	4.28894	-0.759051	0.186508
MYY_1702	LacI family DNA-binding transcriptional regulator	68.9928	62.9778	61.8601	55.9938	-0.253827	0.248745
MYY_1703	helix-turn-helix domain-containing protein	2.13525	4.90728	2.72029	2.7516	-0.51435	0.496372
MYY_1705	alkaline shock response membrane anchor protein AmaP	1995.43	2261.01	1230.5	730.856	-1.2096	0.0114921
MYY_1706	DUF2273 domain-containing protein	4605.02	5095.07	2936.67	1800.05	-1.12613	0.0121518
MYY_1707	Asp23/Gls24 family envelope stress response protein	3843.93	4033.23	2604.28	1846.25	-0.917007	1.7295e-07
MYY_1708	CsbD family protein	4459.09	4385.49	2942.7	2289.84	-0.851044	3.73678e-08
MYY_1709	GNAT family N-acetyltransferase	9.80207	10.2625	10.4282	11.0102	-0.00774969	0.994841
MYY_1710	prepilin peptidase	15.4902	20.0039	10.6895	10.2266	-0.877852	0.0447076
MYY_1711	XRE family transcriptional regulator	82.4072	82.5548	68.6785	68.4771	-0.363856	0.0368929
MYY_1712	hypothetical protein	60.1895	53.956	44.9203	45.1431	-0.43214	0.0717923
MYY_1713	tryptophan synthase subunit alpha	441.724	537.111	272.559	143.331	-1.32585	0.0261085
MYY_1714	tryptophan synthase subunit beta	506.922	608.06	285.11	157.159	-1.42538	0.0091393
MYY_1715	phosphoribosylanthranilate isomerase	626.396	743.11	309.079	166.161	-1.61796	0.00351323
MYY_1716	indole-3-glycerol phosphate synthase TrpC	724.232	840.748	389.269	196.277	-1.50852	0.0130918
MYY_1717	anthranilate phosphoribosyltransferase	834.888	962.22	434.862	219.249	-1.54825	0.0104505
MYY_1718	aminodeoxychorismate/anthranilate synthase component II	832.43	1064.79	507.044	251.968	-1.41236	0.0310591
MYY_1719	anthranilate synthase component I	612.12	706.394	373.788	177.577	-1.34744	0.0443448
MYY_1721	LacI family DNA-binding transcriptional regulator	107.862	111.663	80.3427	66.519	-0.675693	0.00021335
MYY_1723	iron ABC transporter permease	9.35117	10.7786	5.95666	5.73434	-0.890899	0.0118675
MYY_1724	ABC transporter ATP-binding protein	8.66771	7.4148	6.8537	8.06699	-0.195574	0.743289
MYY_1725	extracellular solute-binding protein	13.6752	14.5619	8.84715	11.0597	-0.611022	0.115209
MYY_1726	DUF1868 domain-containing protein	4.7946	8.13717	6.49006	4.04804	-0.422308	0.611102
MYY_1727	UDP-glucose 4-epimerase GalE	2.4077	2.65605	2.24303	2.50355	-0.202311	0.856022
MYY_1728	UDP-glucose--hexose-1-phosphate uridylyltransferase	5.11244	5.07884	3.92631	5.62083	-0.198086	0.757866
MYY_1731	right-handed parallel beta-helix repeat-containing protein	6.90797	4.95119	3.75708	3.85527	-0.71349	0.105566
MYY_1733	DegT/DnrJ/EryC1/StrS aminotransferase family protein	585.434	586.421	718.321	739.18	0.217235	0.075855
MYY_1734	sugar transferase	455.926	478.543	634.098	642.816	0.351562	0.00578767
MYY_1735	ABC transporter ATP-binding protein	313.106	317.492	417.776	432.416	0.333196	0.0046044
MYY_1736	ABC transporter ATP-binding protein	203.267	201.344	280.613	296.856	0.415547	0.000509963
MYY_1737	DUF421 domain-containing protein	100.81	105.859	147.617	182.28	0.569655	0.01645
MYY_1739	exodeoxyribonuclease III	352.486	349.306	366.082	372.768	-0.0229539	0.908504
MYY_1740	glyoxalase	671.332	684.192	743.402	710.892	0.00395035	0.98934
MYY_1741	hypothetical protein	654.776	654.837	731.485	656.208	-0.0123017	0.969718
MYY_1742	xanthine phosphoribosyltransferase	88.6678	79.9735	119.706	131.193	0.481574	0.0139733
MYY_1743	purine permease	130.093	132.35	176.856	187.043	0.372534	0.00767665
MYY_1744	protein DpnD	104.849	96.871	96.5328	95.2658	-0.164716	0.51239
MYY_1745	type-2 restriction enzyme DpnI	48.0472	62.0127	56.9807	57.1655	-0.0604635	0.858963
MYY_1746	PaaI family thioesterase	103.979	92.2715	85.5443	76.384	-0.365116	0.158101
MYY_1747	UDP-glucose--hexose-1-phosphate uridylyltransferase	73.9124	72.6278	54.4908	42.4125	-0.689507	0.000379033
MYY_1748	galactokinase	64.2095	56.7497	45.0933	39.716	-0.601116	0.00272115
MYY_1749	DNA-binding transcriptional regulator GalR	18.1115	17.3157	20.1224	19.9485	0.0838447	0.844475
MYY_1750	alcohol dehydrogenase catalytic domain-containing protein	31.1894	22.4203	32.6489	39.1503	0.343758	0.257679
MYY_1751	MerR family transcriptional regulator	15.1277	22.7565	22.7767	33.3665	0.428931	0.441135
MYY_1752	cation transporter	9.83508	10.0459	11.0289	12.6255	0.148305	0.792909
MYY_1753	TetR/AcrR family transcriptional regulator	6.3461	5.20885	11.0265	7.59379	0.617007	0.403239
MYY_1754	nicotinamide riboside transporter PnuC	5.12777	6.239	7.64955	8.36378	0.375394	0.562408
MYY_1756	ABC transporter permease/substrate-binding protein	476.754	513.308	677.792	587.703	0.257763	0.0943878
MYY_1757	ABC transporter ATP-binding protein	435.081	469.338	533.14	458.883	0.0364414	0.870081
MYY_1758	nuclear transport factor 2 family protein	552.384	554.896	606.038	514.305	-0.0781982	0.687312
MYY_1759	MarR family transcriptional regulator	758.763	738.095	757.603	695.796	-0.137808	0.382934
MYY_1760	hypothetical protein	1157.26	1106.81	1163.97	1263.65	0.0036516	0.989316
MYY_1761	glutamyl aminopeptidase	1056.87	1046.16	1064.77	1113.71	-0.0465672	0.763275
MYY_1763	ABC transporter permease	4.81765	5.01156	6.95533	7.6167	0.464213	0.441458
MYY_1764	iron chelate uptake ABC transporter family permease subunit	9.66551	5.96258	7.50371	10.4323	0.134369	0.845193
MYY_1765	ATP-binding cassette domain-containing protein	11.3143	14.1158	12.0462	17.1802	0.078867	0.899916
MYY_1766	siderophore ABC transporter substrate-binding protein	8.8195	15.8679	14.6068	19.5057	0.325279	0.501481
MYY_1767	membrane protein insertion efficiency factor YidD	502.864	552.984	656.358	650.421	0.2058	0.236097
MYY_1768	rRNA pseudouridine synthase	488.183	515.945	629.046	604.279	0.198478	0.167997
MYY_1769	segregation/condensation protein B	540.645	579.648	649.809	629.812	0.093071	0.572292
MYY_1770	segregation/condensation protein A	382.323	405.491	453.471	435.736	0.0761786	0.661234
MYY_1771	site-specific tyrosine recombinase XerD	503.59	544.935	594.553	532.481	0.00672184	0.97974
MYY_1772	CBS domain-containing protein	747.115	820.255	924.969	802.303	0.0428437	0.844936
MYY_1773	metallophosphoesterase	596.421	674.317	738.765	686.109	0.0660086	0.734754
MYY_1774	nucleoside-triphosphate diphosphatase	396.431	430.968	468.549	483.187	0.102343	0.509686
MYY_1775	glutamate racemase	340.785	358.88	432.622	397.793	0.149536	0.356933
MYY_1776	YneF family protein	293.275	271.402	325.837	356.905	0.179798	0.38032
MYY_1777	alpha,alpha-phosphotrehalase	14.671	14.4502	15.3412	14.0097	-0.0836545	0.830731
MYY_1778	PTS system trehalose-specific EIIBC component	14.1004	13.9858	16.7082	19.7205	0.275247	0.330784
MYY_1779	trehalose operon repressor	26.3617	24.8636	44.1208	38.7633	0.603719	0.0371329
MYY_1783	transposase	370.362	339.869	389.465	377.244	0.0187344	0.957927
MYY_1784	ABC transporter ATP-binding protein	1887.21	1834.83	1801.96	1844.24	-0.126633	0.319308
MYY_1785	ABC transporter ATP-binding protein	1711.22	1714.01	1666.57	1792.99	-0.0834768	0.540124
MYY_1786	ABC transporter permease	1012.8	1002.75	932.712	1065.92	-0.110651	0.449539
MYY_1787	ABC transporter permease	726.189	722.14	732.337	819.837	0.00160959	0.994841
MYY_1788	peptide ABC transporter substrate-binding protein	681.571	611.87	761.5	914.998	0.27629	0.0547876
MYY_1790	O-antigen ligase family protein	53.8211	49.9458	65.8406	70.7791	0.303097	0.122775
MYY_1791	sucrose phosphorylase	32.557	31.1699	22.1759	20.4639	-0.673021	0.00267026
MYY_1793	carbohydrate ABC transporter permease	33.5649	32.4657	26.8885	22.593	-0.508416	0.0851744
MYY_1794	sugar ABC transporter permease	34.5334	38.1987	27.1729	21.2465	-0.686224	0.015568
MYY_1795	extracellular solute-binding protein	43.8539	47.6848	37.895	29.3508	-0.542328	0.0220075
MYY_1796	alpha-galactosidase	30.8352	33.8296	23.1232	21.1932	-0.646087	0.000992277
MYY_1797	AraC family transcriptional regulator	176.98	196.873	173.099	159.887	-0.26714	0.125363
MYY_1798	bifunctional biotin--[acetyl-CoA-carboxylase] synthetase/biotin operon repressor	255.641	264.893	217.914	181.929	-0.476192	0.0032456
MYY_1799	23S rRNA (uracil(1939)-C(5))-methyltransferase RlmD	63.7267	59.6561	76.5563	71.5524	0.170808	0.390543
MYY_1800	recombination regulator RecX	40.4131	37.8713	39.4002	37.2804	-0.121705	0.705282
MYY_1801	DUF402 domain-containing protein	700.625	663.564	633.22	687.807	-0.143147	0.331464
MYY_1804	class I SAM-dependent methyltransferase	2.83044	2.602	1.79046	1.99842	-0.612661	0.581548
MYY_1807	chaperonin GroEL	371.951	400.046	402.479	330.79	-0.169918	0.349296
MYY_1808	co-chaperone GroES	388.615	414.567	379.276	347.346	-0.243578	0.190431
MYY_1810	SDR family NAD(P)-dependent oxidoreductase	168.668	171.794	215.759	224.764	0.272693	0.0812983
MYY_1811	DUF4479 and tRNA-binding domain-containing protein	220.901	181.123	237.299	250.059	0.188164	0.324725
MYY_1812	thioredoxin family protein	267.913	237.142	279.303	313.954	0.139885	0.509407
MYY_1813	DUF4651 domain-containing protein	147.674	133.144	172.177	202.956	0.324886	0.163907
MYY_1815	choline-binding protein A	363.195	314.939	323.291	319.176	-0.166663	0.46783
MYY_1816	hypothetical protein	216.011	200.566	199.894	192.904	-0.178271	0.309899
MYY_1817	response regulator transcription factor	263.567	235.286	237.593	248.201	-0.130643	0.502007
MYY_1818	phosphatase PAP2 family protein	76.7926	60.6049	71.9905	90.675	0.157756	0.613396
MYY_1819	DUF2200 family protein	50.9636	37.6036	43.7298	76.3123	0.352189	0.41774
MYY_1823	YebC/PmpR family DNA-binding transcriptional regulator	865.034	875.426	920.891	988.627	0.0355142	0.83607
MYY_1824	cholesterol-dependent cytolysin pneumolysin	2191.97	2192.76	1909.15	1769.62	-0.349324	0.00362355
MYY_1826	hypothetical protein	2011.3	1819.76	1494.84	1369.68	-0.51417	4.96182e-05
MYY_1827	DUF4231 domain-containing protein	1732.03	1621.01	1235.96	1127.99	-0.59912	1.54695e-06
MYY_1829	transposase	5.47691	4.47544	5.98421	5.2731	0.101921	0.946434
MYY_1830	glycerophosphodiester phosphodiesterase family protein	86.6849	96.4581	41.2392	23.2674	-1.59658	3.89518e-09
MYY_1831	extracellular solute-binding protein	147.839	163.088	67.0251	48.5933	-1.52182	1.12465e-15
MYY_1832	ABC transporter ATP-binding protein	130.55	139.162	59.2937	36.2384	-1.58863	5.15607e-12
MYY_1833	iron ABC transporter permease	52.8483	60.6627	24.7507	15.0986	-1.60325	6.77484e-11
MYY_1834	MgtC/SapB family protein	30.514	37.136	18.8437	12.4191	-1.21363	0.000419001
MYY_1835	HAD family phosphatase	14.1994	17.9018	13.4382	10.7806	-0.517422	0.307694
MYY_1836	extracellular solute-binding protein	39.6095	36.9092	25.7185	25.7935	-0.664436	0.000225489
MYY_1838	transposase	147.877	154.682	160.944	144.835	-0.0833577	0.755836
MYY_1839	hypothetical protein	30.777	22.2915	22.204	28.5542	-0.139421	0.84394
MYY_1840	hypothetical protein	23.3717	18.0396	17.3455	15.0296	-0.430049	0.35663
MYY_1841	hypothetical protein	24.5877	23.7334	27.36	14.9138	-0.27713	0.73542
MYY_1842	hypothetical protein	10.4103	12.1034	10.6175	11.8507	-0.115843	0.848736
MYY_1844	hypothetical protein	11.4102	12.2375	11.1548	5.859	-0.566087	0.4671
MYY_1846	N-acetylmuramoyl-L-alanine amidase LytA	1105.43	1039.83	1068.03	1032.36	-0.12621	0.360254
MYY_1847	MATE family efflux transporter	277.685	276.736	386.129	376.72	0.363628	0.00322596
MYY_1848	recombinase RecA	347.71	345.342	454.49	484.264	0.339974	0.00514254
MYY_1849	competence/damage-inducible protein A	116.577	110.106	140.516	168.918	0.35147	0.0309559
MYY_1850	LCP family protein	226.903	206.94	262.62	327.551	0.346628	0.0334413
MYY_1851	GNAT family N-acetyltransferase	162.279	155.864	185.941	222.71	0.263229	0.174376
MYY_1852	tRNA (adenosine(37)-N6)-threonylcarbamoyltransferase complex ATPase subunit type 1 TsaE	78.9464	86.4345	114.35	119.08	0.391564	0.0876775
MYY_1853	hypothetical protein	8.62351	6.84649	6.69477	4.75513	-0.506622	0.48822
MYY_1854	helix-turn-helix transcriptional regulator	81.7029	73.5547	64.7415	48.0113	-0.549677	0.0196975
MYY_1863	ATP-binding protein	0.596613	0.731281	0.771957	1.09138	0.363846	0.762519
MYY_1867	tetracycline resistance ribosomal protection protein Tet(M)	3.67663	2.15614	3.6089	4.02806	0.337157	0.602598
MYY_1868	hypothetical protein	6.92653	10.4609	11.2668	8.57415	0.0603965	0.968355
MYY_1869	hypothetical protein	8.69351	7.99186	3.37456	7.533	-0.719728	0.4671
MYY_1870	hypothetical protein	10.5547	5.45786	9.2183	10.289	0.245555	0.80616
MYY_1871	hypothetical protein	6.49115	7.45907	10.9186	11.718	0.583918	0.509776
MYY_1872	ABC-F type ribosomal protection protein Msr(D)	7.31585	5.19689	3.27006	5.37876	-0.616013	0.262704
MYY_1873	macrolide efflux MFS transporter Mef(A)	5.39597	4.13372	4.96486	4.04069	-0.152565	0.841331
MYY_1878	tyrosine-type recombinase/integrase	23.7822	28.3849	29.1686	32.3255	0.125	0.693153
MYY_1880	bacteriocin-associated integral membrane family protein	61.6997	62.8249	65.0539	62.9843	-0.0577066	0.78941
MYY_1881	ABC transporter ATP-binding protein	108.442	101.281	98.1198	91.3005	-0.239157	0.26846
MYY_1883	nucleoside-diphosphate kinase	323.382	238.906	231.578	218.396	-0.407381	0.0498431
MYY_1884	DNA-directed RNA polymerase subunit beta'	580.021	567.309	634.507	717.99	0.13916	0.30448
MYY_1885	DNA-directed RNA polymerase subunit beta	310.001	304.496	384.473	479.543	0.392289	0.00522584
MYY_1886	HlyC/CorC family transporter	148.756	134.482	172.707	204.801	0.318525	0.044499
MYY_1887	DNA-entry nuclease EndA	204.766	209.939	257.312	273.562	0.256912	0.0840276
MYY_1888	DNA-directed RNA polymerase subunit beta	602.75	692.628	769.232	778.968	0.153281	0.420114
MYY_1889	UDP-N-acetylglucosamine 1-carboxyvinyltransferase	327.212	334.525	376.38	389.651	0.112949	0.431506
MYY_1890	PDZ domain-containing protein	190.185	187.447	210.215	208.35	0.051845	0.787466
MYY_1891	pantetheine-phosphate adenylyltransferase	53.7611	51.0237	69.5614	77.9283	0.39785	0.137584
MYY_1892	16S rRNA (guanine(966)-N(2))-methyltransferase RsmD	44.6267	63.1949	68.8243	73.9536	0.28369	0.355922
MYY_1893	aspartate--ammonia ligase	492.72	470.079	533.622	592.485	0.128677	0.373482
MYY_1894	Bax inhibitor-1/YccA family protein	1007.48	876.277	804.71	924.489	-0.219991	0.146002
MYY_1895	RNA methyltransferase	138.955	124.569	179.199	219.558	0.502649	0.00369559
MYY_1896	acylphosphatase	52.348	54.9405	52.8318	41.328	-0.285297	0.499533
MYY_1897	membrane protein insertase YidC	130.243	122.507	140.253	155.33	0.13001	0.484922
MYY_1898	pyruvate formate lyase-activating protein	2278.33	2291.9	2028.1	1792.63	-0.353981	0.00770652
MYY_1899	diaminopimelate decarboxylase	456.677	447.723	533.843	510.759	0.111788	0.4402
MYY_1900	pur operon repressor	1308.52	1328.31	1227.88	1110.49	-0.269272	0.0455702
MYY_1901	HD domain-containing protein	813.203	884.28	838.418	834.74	-0.119151	0.416928
MYY_1902	DNA recombination protein RmuC	1031.57	1101.24	1076.72	996.617	-0.137608	0.35352
MYY_1903	thiamine diphosphokinase	1248.67	1316.14	1231.52	1103.93	-0.231566	0.112617
MYY_1904	ribulose-phosphate 3-epimerase	822.509	856.942	801.155	739.251	-0.221529	0.122492
MYY_1905	ribosome small subunit-dependent GTPase A	672.931	637.458	639.807	567.743	-0.212522	0.159018
MYY_1906	16S rRNA (adenine(1518)-N(6)/adenine(1519)-N(6))-dimethyltransferase RsmA	552.919	523.673	508.407	459.378	-0.248381	0.0878223
MYY_1908	hypothetical protein	485.305	474.988	482.54	478.448	-0.0950845	0.675073
MYY_1909	ABC transporter ATP-binding protein	215.361	202.336	218.803	208.953	-0.0594674	0.780372
MYY_1910	bacteriocin-associated integral membrane family protein	90.368	81.2014	87.7108	95.4749	0.00031362	0.9998
MYY_1911	helix-turn-helix transcriptional regulator	160.656	165.094	132.563	107.649	-0.534603	0.00278714
MYY_1912	ribonuclease M5	361.873	371.358	316.867	260.679	-0.439565	0.00973942
MYY_1913	TatD family hydrolase	201.905	210.907	177.093	156.967	-0.402529	0.0139733
MYY_1914	DUF1542 domain-containing protein	8.44068	6.50791	8.73711	13.3695	0.483124	0.370646
MYY_1915	50S ribosomal protein L34	1083.66	1101.46	1456.74	1583.23	0.376942	0.00907341
MYY_1916	pyridoxal phosphate-dependent aminotransferase	513.883	533.462	712.662	790.459	0.422161	0.000419001
MYY_1917	universal stress protein	4817.85	4808.88	3801.75	3264.28	-0.541288	4.57244e-05
MYY_1918	Cof-type HAD-IIB family hydrolase	194.174	190.827	195.551	195.283	-0.0749454	0.653744
MYY_1919	asparaginase	80.3811	70.8728	83.5965	90.2396	0.109625	0.625586
MYY_1920	hypothetical protein	110.467	106.943	143.186	127.627	0.223569	0.450623
MYY_1921	catabolite control protein A	3380.65	3374.95	3029.46	2919.42	-0.279962	0.0154833
MYY_1922	response regulator transcription factor	45.0324	48.2975	62.9917	70.5424	0.41119	0.109975
MYY_1923	sensor histidine kinase	33.4755	33.0156	39.4702	46.2317	0.266836	0.290178
MYY_1925	ABC transporter ATP-binding protein	1.37524	2.14922	1.8506	3.81332	0.531861	0.642624
MYY_1930	transcription termination/antitermination protein NusG	476.864	468.588	527.16	565.345	0.110953	0.477506
MYY_1931	preprotein translocase subunit SecE	750.883	728.84	802.166	877.063	0.085182	0.657791
MYY_1932	penicillin-binding protein	128.249	111.988	141.473	153.679	0.20287	0.191852
MYY_1933	RluA family pseudouridine synthase	32.5721	26.2003	37.78	43.512	0.385361	0.182033
MYY_1934	type I glyceraldehyde-3-phosphate dehydrogenase	13394.3	13402.5	13014.9	12750	-0.153331	0.211688
MYY_1935	FtsX-like permease family protein	19.7161	26.0254	37.0232	34.8985	0.534185	0.064032
MYY_1937	carboxylating nicotinate-nucleotide diphosphorylase	15.0568	21.9158	31.3155	26.8991	0.530842	0.130796
MYY_1938	C4-dicarboxylate ABC transporter	9.28368	8.87578	11.1473	13.6218	0.350487	0.38032
MYY_1940	GntR family transcriptional regulator	64.1101	69.0655	49.944	49.9582	-0.517118	0.0190084
MYY_1941	glycoside hydrolase family 1 protein	37.8075	41.0249	26.6263	31.3145	-0.549305	0.0104505
MYY_1942	PTS sugar transporter subunit IIC	41.8845	46.5329	31.0098	27.776	-0.690285	0.00118833
MYY_1943	PTS sugar transporter subunit IIB	101.621	110.076	74.2038	65.5298	-0.699825	0.00815498
MYY_1944	PTS lactose/cellobiose transporter subunit IIA	96.8946	94.1436	64.4187	65.0747	-0.656756	0.0139733
MYY_1945	bifunctional acetaldehyde-CoA/alcohol dehydrogenase	3343.33	3140.23	3541.26	2823.67	-0.120604	0.517915
MYY_1947	membrane protein	579.229	542.28	665.781	693.5	0.182019	0.218289
MYY_1948	low molecular weight phosphotyrosine protein phosphatase	666.137	662.188	828.143	864.674	0.252175	0.0577446
MYY_1949	preprotein translocase subunit YajC	598.809	568.381	639.996	801.511	0.206061	0.257679
MYY_1950	transketolase	561.573	541.094	614.751	673.563	0.126907	0.346071
MYY_1951	L-ascorbate 6-phosphate lactonase	11.3684	13.4222	18.6898	15.4523	0.352852	0.363575
MYY_1953	L-ribulose-5-phosphate 4-epimerase	14.5015	19.0444	13.2238	8.37713	-0.741393	0.124719
MYY_1954	L-ribulose-5-phosphate 3-epimerase	17.1858	19.4247	16.6228	7.64925	-0.684108	0.161067
MYY_1955	3-keto-L-gulonate-6-phosphate decarboxylase UlaD	24.488	25.3676	17.0248	13.9349	-0.783613	0.0318199
MYY_1956	PTS sugar transporter subunit IIA	21.0361	21.8707	14.2574	17.36	-0.545177	0.244346
MYY_1957	PTS sugar transporter subunit IIB	38.8433	28.5667	27.2517	23.436	-0.482362	0.349085
MYY_1958	PTS ascorbate transporter subunit IIC	12.1876	12.2016	10.1962	7.61911	-0.545516	0.145578
MYY_1959	hypothetical protein	43.6904	43.571	37.149	37.4075	-0.324667	0.273367
MYY_1960	protein jag	573.648	527.123	530.611	520.863	-0.161178	0.25488
MYY_1961	membrane protein insertase YidC	501.19	444.582	466.487	472.443	-0.1048	0.50931
MYY_1962	ribonuclease P protein component	478.984	430.701	474.131	487.62	-0.0129904	0.963749
MYY_1963	acetate kinase	287.565	293.196	327.917	372.143	0.170189	0.253518
MYY_1964	class I SAM-dependent methyltransferase	40.5697	33.8942	45.0318	61.022	0.419588	0.11619
MYY_1965	class I SAM-dependent methyltransferase	5.79567	11.0364	9.42733	11.2397	0.144541	0.859976
MYY_1966	hypothetical protein	4.70373	5.40512	3.956	5.77409	-0.172716	0.892641
MYY_1967	competence protein ComGF	3.68815	5.08573	6.54459	5.17418	0.292595	0.793925
MYY_1968	hypothetical protein	3.73055	5.14419	11.102	2.69379	0.530594	0.717421
MYY_1969	type II secretion system protein	6.61136	2.48636	5.28819	4.8608	0.145703	0.923059
MYY_1971	type II secretion system F family protein	1.19675	2.86041	4.33571	2.76531	0.641696	0.500084
MYY_1972	type II/IV secretion system protein	1.29203	2.73182	2.40733	2.53766	0.134711	0.923203
MYY_1973	DUF1033 family protein	1333.48	1205.37	1326.96	1321.25	-0.0339031	0.855691
MYY_1974	zinc-dependent alcohol dehydrogenase family protein	6082.93	5923.73	4924.77	4433.72	-0.45502	0.000192315
MYY_1975	N-acetylglucosamine-6-phosphate deacetylase	582.556	567.103	555.989	572.839	-0.123297	0.360254
MYY_1976	acetyltransferase	269.126	254.852	289.526	294.458	0.0603985	0.704719
MYY_1977	tRNA guanosine(34) transglycosylase Tgt	112.658	112.082	189.802	232.638	0.810601	6.30827e-08
MYY_1978	DUF975 family protein	117.17	109.278	136.849	145.86	0.225635	0.2035
MYY_1979	pyroglutamyl-peptidase I	52.4576	52.04	60.5502	57.3365	0.0776853	0.813402
MYY_1981	winged helix-turn-helix transcriptional regulator	3.42843	7.09137	5.61898	7.59195	0.164387	0.891456
MYY_1982	LysM peptidoglycan-binding domain-containing protein	17.4631	18.5987	23.367	24.8508	0.314556	0.3093
MYY_1983	HAD family hydrolase	16.855	14.774	22.5188	27.8515	0.58254	0.145578
MYY_1984	MATE family efflux transporter	8.55099	10.4811	13.2769	15.4776	0.476216	0.205298
MYY_1985	threonine synthase	148.182	132.907	170.353	207.752	0.331366	0.0406691
MYY_1986	glutamyl-tRNA synthetase	41.522	39.1339	52.641	68.9877	0.494672	0.0215775
MYY_1987	cytidine deaminase	161.16	156.64	173.481	231.127	0.248234	0.278193
MYY_1988	glutamate--tRNA ligase	153.448	148.722	171.513	209.143	0.234282	0.156583
MYY_1989	glucose-6-phosphate isomerase	1427.33	1454.44	1472.05	1374.6	-0.114037	0.421721
MYY_1990	hypothetical protein	489.541	529.594	520.731	575.745	0.00220945	0.994841
MYY_1991	gamma-glutamyl-gamma-aminobutyrate hydrolase family protein	0.35278	2.108	2.55619	4.27962	1.22062	0.330784
MYY_1992	multidrug efflux ABC transporter subunit PatB	278.409	279.81	391.354	404.102	0.413274	0.000333228
MYY_1994	multidrug efflux ABC transporter subunit PatA	110.867	115.187	136.315	156.876	0.274513	0.0744553
MYY_1995	DNA mismatch repair protein MutS	152.773	158.229	187.062	191.149	0.183849	0.176883
MYY_1996	arginine repressor	248.864	228.528	177.279	174.276	-0.534284	0.0012646
MYY_1997	arginine--tRNA ligase	272.623	264.903	348.018	408.468	0.394515	0.00278714
MYY_2000	cupin domain-containing protein	443.97	412.594	530.874	641.469	0.355468	0.0220075
MYY_2001	response regulator transcription factor	814.832	835.669	877.969	1021.65	0.103397	0.509686
MYY_2002	two-component sensor histidine kinase	475.506	490.131	568.628	617.465	0.197965	0.130796
MYY_2003	phosphate-binding protein	13.6159	12.5169	7.90992	14.4469	-0.327338	0.531346
MYY_2004	phosphate ABC transporter permease subunit PstC	6.19815	4.40292	6.85326	7.161	0.337454	0.620607
MYY_2005	phosphate ABC transporter permease PstA	2.38645	4.66192	7.10201	3.96344	0.506657	0.559952
MYY_2006	phosphate ABC transporter ATP-binding protein	7.43508	10.6983	6.69235	7.84313	-0.447798	0.460194
MYY_2007	phosphate signaling complex protein PhoU	4.48697	8.5934	9.48262	5.4	0.0512046	0.968049
MYY_2010	NAD(P)H-dependent glycerol-3-phosphate dehydrogenase	1078.27	1038.33	1000.31	929.006	-0.229256	0.0829211
MYY_2011	UTP--glucose-1-phosphate uridylyltransferase GalU	1490.53	1501.76	1457.07	1290.86	-0.218528	0.129468
MYY_2012	rhomboid family intramembrane serine protease	320.608	321.466	510.995	539.858	0.612542	6.00586e-07
MYY_2013	5-formyltetrahydrofolate cyclo-ligase	450.774	434.491	719.739	783.804	0.667129	4.28667e-08
MYY_2014	N-acetyldiaminopimelate deacetylase	344.143	315.18	558.627	586.584	0.701206	1.50932e-09
MYY_2015	2,3,4,5-tetrahydropyridine-2,6-dicarboxylate N-acetyltransferase	509.472	513.331	895.041	916.921	0.727253	6.70034e-11
MYY_2016	EamA family transporter	9.60861	6.50215	10.6368	9.40524	0.254188	0.663779
MYY_2017	penicillin-binding protein	302.15	290.377	354.092	354.334	0.1614	0.21252
MYY_2018	tyrosine--tRNA ligase	506.589	471.755	599.449	711.358	0.324148	0.0184
MYY_2019	heavy metal translocating P-type ATPase	604.418	614.614	558.319	527.787	-0.263099	0.035343
MYY_2020	hypothetical protein	2217.81	2311.51	2066.31	1819.44	-0.317231	0.0273425
MYY_2021	methyltransferase domain-containing protein	104.936	95.8082	83.6922	74.2002	-0.437327	0.0224511
MYY_2022	membrane protein	1102.39	1080	803.831	563.2	-0.767344	3.53776e-05
MYY_2023	glycogen/starch/alpha-glucan family phosphorylase	602.35	615.002	615.529	638.592	-0.0547797	0.710122
MYY_2024	4-alpha-glucanotransferase	547.45	537.245	566.593	635.551	0.050188	0.762519
MYY_2025	extracellular solute-binding protein	12090.9	12299.6	9597.42	7602.55	-0.598277	7.26828e-05
MYY_2026	sugar ABC transporter permease	2170.81	2151.19	1781.6	1521.44	-0.482935	0.000350295
MYY_2027	sugar ABC transporter permease	1758.79	1707.89	1236.82	984.145	-0.736354	7.67665e-07
MYY_2028	DUF1189 domain-containing protein	395.972	402.008	299.623	248.58	-0.636586	3.26855e-05
MYY_2029	LacI family DNA-binding transcriptional regulator	458.475	463.755	385.481	366.286	-0.391548	0.00209467
MYY_2031	YitT family protein	368.487	370.459	416.869	450.359	0.132568	0.361203
MYY_2032	aspartate--tRNA ligase	301.651	294.557	340.312	359.99	0.134875	0.3239
MYY_2034	hypothetical protein	255.01	258.161	287.417	276.362	0.037854	0.894866
MYY_2035	CPBP family intramembrane metalloprotease	116.401	149.704	119.311	106.667	-0.341731	0.132129
MYY_2036	DUF3169 family protein	70.5416	63.0215	50.3934	46.1068	-0.557938	0.0127639
MYY_2038	helix-turn-helix transcriptional regulator	117.593	82.1579	63.9046	84.9131	-0.504781	0.17631
MYY_2039	hypothetical protein	67.2298	41.9129	29.5961	42.408	-0.676716	0.109975
MYY_2041	histidine--tRNA ligase	165.487	139.12	203.429	238.72	0.443848	0.00500166
MYY_2042	hypothetical protein	3.31579	2.77922	3.02845	3.83089	0.0848614	0.936189
MYY_2043	transcriptional regulator Rgg	62.5688	66.0548	66.0969	56.9396	-0.162446	0.519245
MYY_2045	metal-sulfur cluster assembly factor	84.6981	80.8066	85.0941	79.7646	-0.0986416	0.778395
MYY_2047	dihydroxy-acid dehydratase	985.672	933.763	805.806	676.591	-0.467144	0.0010268
MYY_2048	transketolase family protein	2722.47	2944.77	1589.04	1032.54	-1.20472	0.00207858
MYY_2049	transketolase	2786.26	3125.64	1778.6	1237.52	-1.06447	4.86352e-09
MYY_2050	PTS ascorbate transporter subunit IIC	1654.05	1873.57	1113.65	796.407	-0.979014	3.69479e-08
MYY_2051	PTS sugar transporter subunit IIB	2352.19	2685.66	1725.75	1368.66	-0.798856	7.92384e-07
MYY_2052	BglG family transcription antiterminator	2782.23	2989.41	1923.06	1609.36	-0.803655	4.16071e-09
MYY_2053	SPFH domain-containing protein	149.722	148.404	137.232	136.152	-0.221858	0.171792
MYY_2054	50S ribosomal protein L32	1931.38	1899.01	2397.13	2634.05	0.295475	0.0223112
MYY_2055	50S ribosomal protein L33	1833.75	1775.26	2136.68	2363.29	0.220797	0.122577
MYY_2056	choline-binding protein PcpA	141.933	156.674	135.182	137.147	-0.233133	0.120187
MYY_2060	hypothetical protein	11.3997	5.23984	5.90005	5.42321	-0.593071	0.543619
MYY_2061	beta-N-acetylhexosaminidase	111.55	115.039	45.3433	30.2762	-1.67509	2.45339e-17
MYY_2062	ROK family protein	132.341	151.11	73.8524	45.0941	-1.34581	2.41527e-08
MYY_2063	alpha-mannosidase	262.737	266.903	167.121	127.649	-0.939286	4.14843e-09
MYY_2064	glycoside hydrolase family 125 protein	254.059	254.604	213.611	195.172	-0.411365	0.0028785
MYY_2065	glycoside hydrolase family 92 protein	103.321	96.0556	85.137	71.9603	-0.436548	0.00812434
MYY_2066	alpha-L-fucosidase	26.9499	26.5729	20.0224	14.8149	-0.711139	0.00535814
MYY_2067	arginine deiminase	238.471	245.876	367.093	295.637	0.35726	0.0359293
MYY_2068	ornithine carbamoyltransferase	225.467	237.854	305.358	246.804	0.157281	0.426486
MYY_2069	carbamate kinase	48.7863	50.514	70.3009	56.2167	0.253143	0.322109
MYY_2070	YfcC family protein	27.0465	32.4114	38.4949	28.458	0.0690934	0.849998
MYY_2071	Sapep family Mn(2+)-dependent dipeptidase	18.4574	21.4196	33.1038	21.3247	0.349151	0.318419
MYY_2073	hypothetical protein	20.2848	31.0795	20.414	33.852	-0.0596321	0.955745
MYY_2074	YSIRK-type signal peptide-containing protein	23.1827	17.3157	12.9983	23.436	-0.237824	0.773123
MYY_2076	SPFH domain-containing protein	1676.15	1629.36	1507.96	1630.35	-0.172459	0.168019
MYY_2077	iron-containing alcohol dehydrogenase	59.798	55.8459	39.4792	24.5346	-0.940991	0.000350295
MYY_2078	L-fucose isomerase	54.2766	57.621	26.2376	15.7566	-1.50485	8.82048e-10
MYY_2080	glycoside hydrolase family 95 protein	193.462	182.089	140.256	87.8008	-0.810774	0.0658375
MYY_2081	PTS mannose/fructose/sorbose transporter family subunit IID	946.93	958.923	717.838	501.021	-0.737736	7.61372e-05
MYY_2082	PTS mannose/fructose/sorbose/N-acetylgalactosamine transporter subunit IIC	914.233	911.423	689.979	547.203	-0.655481	2.44052e-05
MYY_2083	PTS sugar transporter subunit IIB	1046.54	960.652	746.004	627.548	-0.640609	1.35567e-05
MYY_2084	PTS sugar transporter subunit IIA	1095.95	1083.38	792.354	650.675	-0.689107	3.89902e-06
MYY_2086	L-fuculose-phosphate aldolase	1276.9	1257.01	1064.45	891.889	-0.467849	0.00126848
MYY_2087	rhamnulokinase	889.586	863.69	717.406	615.946	-0.48982	0.000321305
MYY_2088	DeoR/GlpR transcriptional regulator	97.1786	107.26	72.4323	56.5008	-0.762537	0.00031303
MYY_2089	zinc ABC transporter substrate-binding lipoprotein AdcA	209.637	202.078	220.429	203.735	-0.0521294	0.784749
MYY_2090	metal ABC transporter permease	182.187	192.577	198.732	188.534	-0.0516504	0.812404
MYY_2091	metal ABC transporter ATP-binding protein	198.878	181.081	171.016	168.54	-0.255023	0.133269
MYY_2092	MarR family transcriptional regulator	131.369	137.257	123.127	125.63	-0.211656	0.342412
MYY_2093	D-alanyl-lipoteichoic acid biosynthesis protein DltD	922.649	956.189	980.367	1014.56	-0.0114215	0.958223
MYY_2094	D-alanine--poly(phosphoribitol) ligase subunit DltC	1589.32	1714.65	1791.06	1822.74	0.0300021	0.873961
MYY_2095	D-alanyl-lipoteichoic acid biosynthesis protein DltB	995.375	996.46	1033.17	1079.19	-0.0127988	0.950414
MYY_2096	D-alanine--poly(phosphoribitol) ligase subunit DltA	1168.28	1162.79	1214.75	1288.57	0.0052276	0.97974
MYY_2097	teichoic acid D-Ala incorporation-associated protein DltX	757.916	727.259	741.584	711.602	-0.126021	0.52759
MYY_2098	MFS transporter	8.67139	9.67971	10.5788	10.9726	0.123371	0.813591
MYY_2099	group II intron reverse transcriptase/maturase	1.14281	1.8385	1.08436	1.98051	-0.10866	0.947441
MYY_2101	hypothetical protein	1441.88	1334.64	972.301	842.74	-0.707459	1.24183e-07
MYY_2102	hypothetical protein	246.998	285.748	155.627	134.412	-0.979557	1.13486e-05
MYY_2103	aquaporin family protein	271.731	279.318	126.341	105.312	-1.3453	5.68016e-18
MYY_2104	type 1 glycerol-3-phosphate oxidase	464.72	507.437	234.452	192.876	-1.28139	1.75317e-19
MYY_2105	glycerol kinase GlpK	838.978	902.281	502.347	406.938	-1.03244	7.58648e-13
MYY_2106	helix-turn-helix domain-containing protein	294.897	293.427	168.948	123.778	-1.10002	1.33558e-10
MYY_2107	Hsp33 family molecular chaperone HslO	108.744	115.218	192.511	189.582	0.669878	6.4829e-06
MYY_2108	tRNA dihydrouridine synthase DusB	169.971	175.642	349.312	329.251	0.875247	1.16014e-11
MYY_2109	pneumococcal surface protein PspC, LPXTG-anchored form	11.8673	12.3684	14.4981	14.5877	0.161643	0.636741
MYY_2112	pneumococcal surface protein PspC, choline-binding form	230.688	213.902	244.247	261.399	0.0895505	0.560618
MYY_2113	isoprenylcysteine carboxyl methyltransferase family protein	100.502	110.615	111.19	118.245	0.0151058	0.968049
MYY_2114	two-component system sensor histidine kinase HK06	106.176	106.594	129.956	140.51	0.247387	0.115551
MYY_2115	two-component system response regulator RR06	179.028	160.986	192.057	205.119	0.13126	0.48822
MYY_2118	ATP-dependent Clp protease ATP-binding subunit	182.789	179.947	236.536	257.131	0.346805	0.00434961
MYY_2119	CtsR family transcriptional regulator	115.61	122.124	135.316	151.645	0.168277	0.464555
MYY_2120	ABC transporter ATP-binding protein	75.463	89.1712	84.5074	71.7547	-0.178892	0.48822
MYY_2121	ABC transporter substrate-binding protein	85.9691	87.5775	87.7385	69.6105	-0.236101	0.300834
MYY_2122	ABC transporter permease	62.859	67.0727	50.9577	54.6531	-0.402064	0.0734219
MYY_2123	thiamine-binding protein	107.907	113.808	81.3914	81.6636	-0.544832	0.037037
MYY_2124	choline binding-anchored murein hydrolase CbpD	4.33707	1.49514	2.52528	2.40102	-0.269478	0.793322
MYY_2125	hypothetical protein	578.916	501.182	566.218	661.475	0.0910403	0.663779
MYY_2126	replicative DNA helicase	626.087	619.715	706.084	766.061	0.142975	0.278193
MYY_2127	50S ribosomal protein L9	631.92	615.25	703.616	822.278	0.192548	0.212467
MYY_2128	DHH family phosphoesterase	316.666	276.201	364.165	396.987	0.264886	0.0545031
MYY_2129	ribosome-associated translation inhibitor RaiA	7285.25	7579.11	4978.07	3849.91	-0.845934	3.69479e-08
MYY_2132	YigZ family protein	122.092	104.146	107.759	106.789	-0.164821	0.460387
MYY_2133	cysteine synthase A	40.4375	49.2007	51.1594	54.9639	0.131639	0.642466
MYY_2136	IS66 family insertion sequence element accessory protein TnpB	37.5645	36.2594	38.4949	26.474	-0.272807	0.581548
MYY_2137	elongation factor Ts	636.956	663.793	892.776	1044.56	0.4751	0.000192315
MYY_2138	30S ribosomal protein S2	819.508	828.961	1301.67	1454.47	0.642873	1.62238e-08
MYY_2139	CHAP domain-containing protein	398.058	369.632	442.812	494.243	0.190822	0.175536
MYY_2140	rod shape-determining protein MreD	291.118	295.424	330.611	328.104	0.0694017	0.717421
MYY_2141	rod shape-determining protein MreC	333.177	310.795	359.799	384.419	0.11295	0.471706
MYY_2142	energy-coupling factor transporter transmembrane protein EcfT	175.445	172.262	211.24	234.36	0.259829	0.102699
MYY_2143	energy-coupling factor transporter ATPase	317.603	303.557	395.948	467.213	0.376686	0.00819549
MYY_2144	energy-coupling factor transporter ATPase	337.493	316.605	415.532	504.384	0.394125	0.00773522
MYY_2145	CDP-diacylglycerol--glycerol-3-phosphate 3-phosphatidyltransferase	235.393	235.043	317.266	346.132	0.39721	0.00738732
MYY_2146	helix-turn-helix domain-containing protein	185.969	174.226	220.701	279.692	0.376245	0.0287252
MYY_2147	insulinase family protein	89.4808	85.483	119.704	140.507	0.475193	0.00268089
MYY_2148	insulinase family protein	76.2749	68.8667	114.805	113.639	0.563039	0.000319772
MYY_2149	S4 domain-containing protein YaaA	54.0929	50.94	93.8901	117.752	0.914751	0.000407141
MYY_2150	DNA replication/repair protein RecF	63.6257	52.7841	84.3332	85.6759	0.460342	0.0146883
MYY_2151	IMP dehydrogenase	400.101	348.14	423.267	458.547	0.14157	0.35396
MYY_2152	tryptophan--tRNA ligase	156.11	168.374	228.023	250.121	0.457429	0.00131098
MYY_2153	ATP-binding cassette domain-containing protein	139.782	138.013	195.534	231.761	0.522168	0.000177973
MYY_2154	YfhO family protein	11.6322	8.76506	10.8564	11.6767	0.0654214	0.868783
MYY_2156	TetR/AcrR family transcriptional regulator	22.4142	17.7204	15.7769	16.8325	-0.379491	0.421721
MYY_2157	response regulator transcription factor	9.05141	4.75479	10.5404	11.7647	0.65217	0.269945
MYY_2159	competence-stimulating peptide ComC	32.8421	17.7597	20.9972	25.668	-0.166363	0.875288
MYY_2161	23S rRNA (pseudouridine(1915)-N(3))-methyltransferase RlmH	24.3418	21.911	20.4723	25.1937	-0.111123	0.84079
MYY_2162	trypsin-like peptidase domain-containing protein	1723.7	1600.1	1895.08	2460.07	0.290566	0.0673691
MYY_2163	ParB/RepB/Spo0J family partition protein	1667.37	1589.55	2012.42	2563.32	0.391216	0.00767665
NA	glycosyltransferase family 4 protein	46.1977	36.851	19.2996	11.1296	-1.5287	3.09827e-07
NA	prepilin peptidase	627.637	808.432	415.004	199.895	-1.31459	0.0544255
NA	transposase	6.10727	10.4267	4.96709	2.52	-1.26234	0.25488
NA	IS630 family transposase	12.2772	15.6271	6.47635	7.77412	-1.08686	0.00625429
NA	galactose-6-phosphate isomerase	85.5253	88.7025	55.6143	48.1388	-0.845341	0.0762857
NA	extracellular solute-binding protein	1.7356	2.69244	1.57199	1.12794	-0.83766	0.412642
NA	UDP-galactopyranose mutase	1577.71	1877.2	1364.04	897.512	-0.706755	0.00279505
NA	hypothetical protein	91.0344	114.615	61.4553	80.0254	-0.658631	0.130525
NA	ISL3 family transposase	10.2724	8.00993	6.26594	6.78178	-0.566664	0.195653
NA	transposase	10.1863	12.5932	10.1805	6.49309	-0.554698	0.341137
NA	discoidin domain-containing protein	696.757	729.825	557.101	486.781	-0.546638	6.13255e-05
NA	iron ABC transporter permease	3.40135	2.31113	2.1431	2.13572	-0.482721	0.510791
NA	hypothetical protein	147.674	89.5088	73.9103	105.931	-0.474384	0.276354
NA	ISL3 family transposase	4.40244	5.22753	3.89248	3.60282	-0.471928	0.439636
NA	UDP-galactopuranose mutase	792.669	856.359	663.836	625.561	-0.455934	0.0248147
NA	IS630 family transposase	470.662	473.564	379.206	366.567	-0.437226	0.000423192
NA	hypothetical protein	129.478	104.744	88.4564	97.7331	-0.414375	0.278193
NA	CPBP family intramembrane metalloprotease	20.5416	33.9907	32.9577	13.053	-0.356501	0.654684
NA	hypothetical protein	105.309	103.157	76.841	100.725	-0.33259	0.420969
NA	ApaLI family restriction endonuclease	101.814	86.2455	75.5093	84.9555	-0.318635	0.158721
NA	phage tail protein	0.188084	0.276646	0.253096	0.152111	-0.318404	0.829715
NA	hypothetical protein	181.003	191.139	161.921	163.151	-0.296305	0.170918
NA	rhodanese-like domain-containing protein	248.489	304.967	266.402	242.66	-0.226111	0.326412
NA	UDP-galactopuranose mutase	60.1033	73.2094	65.3247	59.024	-0.213385	0.774858
NA	DUF1146 domain-containing protein	413.073	390.875	366.497	384.107	-0.194195	0.309848
NA	esterase family protein	33.2233	28.1227	31.6661	25.2729	-0.189581	0.611102
NA	Type 1 glutamine amidotransferase-like domain-containing protein	26.337	19.4425	20.653	21.6687	-0.187946	0.687312
NA	IS5 family transposase	38.1002	41.4187	43.5073	31.6168	-0.179382	0.60417
NA	ABC transporter ATP-binding protein	20.2427	22.951	20.2551	21.3409	-0.162184	0.59983
NA	UDP-galactopyranose mutase	246.664	232.723	255.326	206.237	-0.144168	0.734754
NA	UDP-galactopyranose mutase	428.416	477.38	466.979	423.723	-0.127873	0.684917
NA	IS630 family transposase	20.3754	16.1086	19.4037	16.0076	-0.119512	0.801934
NA	protein phosphatase 2C domain-containing protein	2.28103	4.49342	2.69844	4.32954	-0.106225	0.94072
NA	hypothetical protein	141.596	140.406	121.043	161.754	-0.0980474	0.814482
NA	hypothetical protein	29.9863	29.1877	36.5169	22.417	-0.0926661	0.930372
NA	IS630 family transposase	7.45158	6.4696	9.42733	4.30457	-0.09183	0.957767
NA	transposase	929.135	867.149	907.69	893.858	-0.0914457	0.52725
NA	G5 domain-containing protein	115.913	107.042	99.0779	129.253	-0.063148	0.82362
NA	helix-turn-helix transcriptional regulator	15.079	7.42607	5.57449	17.4215	-0.0333712	0.984747
NA	ABC transporter permease	0.63611	2.33908	1.97535	1.34737	-0.0190461	0.993485
NA	translation factor (SUA5)	51.1022	60.067	59.3576	59.2661	-0.0155253	0.971092
NA	hypothetical protein	1456.45	1389.87	1485.2	1545.21	-0.00574159	0.980885
NA	UDP-galactopyranose mutase	967.662	908.901	942.543	1058.96	-0.00266551	0.994841
NA	hypothetical protein	420.723	456.385	465.672	476.358	0.00206333	0.994841
NA	transposase	6.91529	6.35716	7.87396	6.39164	0.0180606	0.991871
NA	hypothetical protein	1220.17	1214.22	1340.63	1310.04	0.0260253	0.894866
NA	GNAT family N-acetyltransferase	151.54	121.758	156.244	144.062	0.05573	0.88595
NA	transposase	83.675	102.562	114.172	96.6735	0.0666559	0.922131
NA	transposase	93.224	82.9226	95.6044	100.974	0.0678926	0.813402
NA	IS630 family transposase	121.278	125.096	136.693	140.284	0.0692831	0.743289
NA	IS630 family transposase	75.4763	78.6019	84.6136	90.2581	0.0813453	0.734754
NA	zinc metalloprotease	306.527	255.888	297.461	341.124	0.0966893	0.778395
NA	IS630 family transposase	30.1758	32.6279	38.6726	34.1994	0.112779	0.743921
NA	ferredoxin	345.724	375.116	407.164	430.679	0.113558	0.605768
NA	helix-turn-helix domain-containing protein	54.5659	49.8062	59.6869	63.0425	0.142213	0.621129
NA	ISL3 family transposase	3.48526	1.43336	2.37346	3.17896	0.143384	0.895211
NA	DNA alkylation repair protein	290.499	337.5	375.876	374.397	0.150769	0.48822
NA	IS630 family transposase	41.8122	40.6723	50.1585	47.7458	0.152462	0.604272
NA	UDP-galactopuranose mutase	81.1394	110.683	124.629	108.864	0.161862	0.778395
NA	IS5 family transposase	2.5804	1.97679	2.81942	2.65001	0.193029	0.873961
NA	UDP-galactopuranose mutase	282.589	275.214	347.54	334.569	0.195245	0.528158
NA	TIGR01212 family radical SAM protein	44.4657	41.4609	50.1041	56.5106	0.216708	0.375441
NA	IS3 family transposase	6.67731	8.92856	7.95905	12.3901	0.255147	0.63162
NA	transposase family protein	41.7747	34.7105	44.0734	53.3691	0.264766	0.542853
NA	transposase	315.798	288.191	347.17	430.903	0.268512	0.131429
NA	hypothetical protein	40.5697	55.943	68.241	58.59	0.269832	0.672411
NA	hypothetical protein	6.43654	4.57227	8.17681	6.08435	0.314678	0.765022
NA	hypothetical protein	74.2339	83.3194	83.9889	128.649	0.318305	0.48822
NA	NAD-binding protein	48.2133	44.322	59.0357	66.2322	0.344508	0.276354
NA	cysteine ABC transporter substrate-binding protein	32.6057	40.5684	46.9892	54.233	0.352466	0.190228
NA	transposase	3.6687	3.20397	4.08236	5.29827	0.359511	0.592837
NA	UDP-galactopuranose mutase	42.0723	55.2524	46.6605	92.008	0.378486	0.625024
NA	UDP-galactopuranose mutase	49.9319	63.1152	77.5283	82.9274	0.382919	0.562271
NA	UDP-galactopuranose mutase	306.527	221.009	329.734	397.544	0.387283	0.235498
NA	UDP-galactopyranose mutase	402.692	501.415	620.585	664.888	0.393435	0.109975
NA	hypothetical protein	158.826	157.91	210.866	252.311	0.447858	0.113664
NA	hypothetical protein	47.6253	43.7815	47.472	87.6303	0.463079	0.427303
NA	transposase	9.36224	8.08501	13.6555	12.9472	0.526286	0.257679
NA	IS5 family transposase	1.21104	1.39162	2.19374	2.27364	0.66502	0.602693
NA	DUF3290 family protein	65.125	57.9059	97.5266	117.488	0.714456	0.00227395
NA	IS630 family transposase	1.62744	2.77845	4.69279	4.16342	0.855272	0.271666
NA	hypothetical protein	24.7544	44.2487	75.4477	65.1441	0.878449	0.0707534
NA	PIG-L family deacetylase	2.96049	1.66317	4.59669	4.18048	0.893467	0.338648
NA	transposase	3.4774	5.32791	8.39889	12.0528	1.06164	0.366251
NA	transposase	0.948629	0.959272	1.7675	2.73998	1.13311	0.257679
NA	pneumococcal-type histidine triad protein	0.240532	1.32671	2.24081	2.22318	1.26157	0.311153

## Sheet: adrS438A vs adrS438A_LSQYA sum
Gene_tag	Product	adrS438A-1	adrS438A-2	adrS438A.LSQYA-1	adrS438A.LSQYA-2	log2FoldChange	FoldChange	padj	Note: fold change >1.5, padj<0.05
MYY_02560	tyrosine-type DNA invertase PsrA	101.577	99.5477	21.6287	17.6211	2.44896	5.46024	4.80475e-33
MYY_02555	restriction endonuclease subunit S	107.172	95.2036	29.2093	30.0771	1.86417	3.6406	2.60551e-31
MYY_1050	DUF3884 family protein	249.079	256.731	96.685	57.7725	1.80062	3.48369	5.03721e-12
MYY_2061	beta-N-acetylhexosaminidase	111.55	115.039	45.3433	30.2762	1.67509	3.19339	2.45339e-17
MYY_1715	phosphoribosylanthranilate isomerase	626.396	743.11	309.079	166.161	1.61796	3.0694	0.00351323
MYY_1833	iron ABC transporter permease	52.8483	60.6627	24.7507	15.0986	1.60325	3.03827	6.77484e-11
MYY_1830	glycerophosphodiester phosphodiesterase family protein	86.6849	96.4581	41.2392	23.2674	1.59658	3.02426	3.89518e-09
MYY_1832	ABC transporter ATP-binding protein	130.55	139.162	59.2937	36.2384	1.58863	3.00764	5.15607e-12
MYY_1717	anthranilate phosphoribosyltransferase	834.888	962.22	434.862	219.249	1.54825	2.92463	0.0104505
MYY_03530	AAA family ATPase	37.449	44.7544	20.6742	9.3744	1.54385	2.91572	0.00976956
MYY_1049	6-phospho-beta-galactosidase	338.744	362.298	141.832	117.93	1.5279	2.88365	3.3339e-27
MYY_1831	extracellular solute-binding protein	147.839	163.088	67.0251	48.5933	1.52182	2.87154	1.12465e-15
MYY_1716	indole-3-glycerol phosphate synthase TrpC	724.232	840.748	389.269	196.277	1.50852	2.84519	0.0130918
MYY_2078	L-fucose isomerase	54.2766	57.621	26.2376	15.7566	1.50485	2.83795	8.82048e-10
MYY_0218	ABC transporter ATP-binding protein	22.7311	26.432	10.7518	8.00042	1.48958	2.80807	3.09952e-08
MYY_1612	sugar ABC transporter permease	21.7289	20.1016	9.25302	6.99108	1.45123	2.7344	5.18116e-05
MYY_1611	carbohydrate ABC transporter permease	15.469	15.5621	7.85508	4.38371	1.42841	2.69149	0.00174946
MYY_0140	galactose mutarotase	193.234	184.86	93.4559	56.3548	1.42617	2.68733	0.00106462
MYY_1714	tryptophan synthase subunit beta	506.922	608.06	285.11	157.159	1.42538	2.68586	0.0091393
MYY_1718	aminodeoxychorismate/anthranilate synthase component II	832.43	1064.79	507.044	251.968	1.41236	2.66172	0.0310591
MYY_1610	neuraminidase NanB	13.0195	14.2128	7.21968	3.69335	1.40864	2.65487	9.77334e-05
MYY_0139	SIS domain-containing protein	786.155	838.139	425.558	238.095	1.38212	2.60652	0.007021
MYY_0748	hypothetical protein	41.3977	43.3844	19.7117	15.3051	1.37106	2.5866	0.025343
MYY_0217	glycosyltransferase family 2 protein	33.9007	34.4854	16.9704	11.2364	1.36806	2.58123	8.79698e-06
MYY_0632	glycoside hydrolase family 1 protein	195.285	198.25	86.7471	77.0608	1.36018	2.56718	1.23745e-23
MYY_1719	anthranilate synthase component I	612.12	706.394	373.788	177.577	1.34744	2.54459	0.0443448
MYY_2062	ROK family protein	132.341	151.11	73.8524	45.0941	1.34581	2.54174	2.41527e-08
MYY_2103	aquaporin family protein	271.731	279.318	126.341	105.312	1.3453	2.54084	5.68016e-18
MYY_1713	tryptophan synthase subunit alpha	441.724	537.111	272.559	143.331	1.32585	2.50681	0.0261085
MYY_0630	PRD domain-containing protein	110.118	107.624	46.9438	46.3698	1.3184	2.4939	6.57374e-15
MYY_1311	restriction endonuclease subunit S	108.041	117.171	44.9139	52.261	1.31578	2.48937	3.37638e-16
MYY_0866	ABC transporter permease	8.34767	12.4318	6.04859	3.08622	1.29309	2.45052	0.035343
MYY_0138	PTS sugar transporter subunit IIA	1874.02	1985.49	1039.6	639.543	1.29248	2.44949	0.00272115
MYY_03210	transposase	52.6069	42.2134	16.6132	24.7237	1.28918	2.44389	0.00293138
MYY_2104	type 1 glycerol-3-phosphate oxidase	464.72	507.437	234.452	192.876	1.28139	2.43073	1.75317e-19
MYY_1089	iron-siderophore ABC transporter substrate-binding protein	661.689	628.786	318.888	252.999	1.26747	2.4074	7.93727e-18
MYY_0762	bifunctional hydroxymethylpyrimidine kinase/phosphomethylpyrimidine kinase	1184.2	1181.73	620.532	427.53	1.26717	2.40689	1.36256e-12
MYY_0137	PTS mannose/fructose/sorbose transporter family subunit IID	1453.35	1451.23	802.681	497.498	1.25114	2.38029	0.0029769
MYY_0408	preprotein translocase subunit YajC	26.4945	18.2671	9.85585	10.044	1.2409	2.36346	0.0405464
MYY_1834	MgtC/SapB family protein	30.514	37.136	18.8437	12.4191	1.21363	2.3192	0.000419001
MYY_1705	alkaline shock response membrane anchor protein AmaP	1995.43	2261.01	1230.5	730.856	1.2096	2.31274	0.0114921
MYY_2048	transketolase family protein	2722.47	2944.77	1589.04	1032.54	1.20472	2.30493	0.00207858
MYY_1048	PTS transporter subunit EIIC	496.907	538.402	245.34	237.103	1.19936	2.29638	1.64068e-25
MYY_0136	PTS mannose/fructose/sorbose/N-acetylgalactosamine transporter subunit IIC	1201.78	1278.54	696.941	465.616	1.18594	2.27512	0.00111179
MYY_0865	ABC transporter ATP-binding protein	21.8216	20.4842	10.9758	9.05482	1.16787	2.24679	0.00131159
MYY_0793	endonuclease/exonuclease/phosphatase family protein	177.194	182.775	107.148	67.0339	1.13859	2.20166	6.00586e-07
MYY_1609	Gfo/Idh/MocA family oxidoreductase	9.26047	12.1615	5.47754	5.09478	1.13329	2.19359	0.00974742
MYY_0402	gluconate 5-dehydrogenase	21.4781	19.8817	13.4321	6.5483	1.13074	2.18971	0.00981702
MYY_0936	ATP-binding protein	5.7811	6.00227	3.27367	2.47522	1.12974	2.18819	0.000701792
MYY_1706	DUF2273 domain-containing protein	4605.02	5095.07	2936.67	1800.05	1.12613	2.18273	0.0121518
MYY_0692	glycoside hydrolase family 2 protein	561.22	582.135	336.67	226.198	1.11504	2.16601	0.00187707
MYY_2106	helix-turn-helix domain-containing protein	294.897	293.427	168.948	123.778	1.10002	2.14357	1.33558e-10
MYY_0548	PTS transporter subunit EIIC	18.8359	14.0524	8.99882	7.2819	1.09127	2.13061	0.000416738
MYY_0541	hypothetical protein	209.34	234.215	112.545	111.555	1.08943	2.1279	2.56756e-05
MYY_0135	PTS system mannose/fructose/N-acetylgalactosamine-transporter subunit IIB	2105.03	2198.78	1254.82	907.961	1.08623	2.12319	1.48228e-10
MYY_0407	PTS mannose/fructose/sorbose transporter family subunit IID	36.8545	33.6068	20.4588	14.9372	1.07944	2.11322	0.000297523
MYY_2049	transketolase	2786.26	3125.64	1778.6	1237.52	1.06447	2.0914	4.86352e-09
MYY_0401	RpiB/LacA/LacB family sugar-phosphate isomerase	26.5409	24.0503	17.465	8.10404	1.06414	2.09092	0.0198588
MYY_0406	PTS mannose/fructose/sorbose/N-acetylgalactosamine transporter subunit IIC	31.2075	28.6887	19.059	11.8983	1.03656	2.05133	0.00293138
MYY_2105	glycerol kinase GlpK	838.978	902.281	502.347	406.938	1.03244	2.04549	7.58648e-13
MYY_0445	YSIRK-type signal peptide-containing protein	163.197	162.429	96.6253	73.4363	1.03074	2.04307	6.58691e-11
MYY_0161	DUF3502 domain-containing protein	1019.68	1016.6	636.319	438.711	1.01416	2.01973	2.24035e-08
MYY_1614	YhcH/YjgK/YiaL family protein	22.5686	28.1568	15.0179	12.106	1.01157	2.0161	0.0236305
MYY_1599	ROK family protein	1135.13	1194.08	755.473	488.899	0.99673	1.99547	0.01229
MYY_0545	DUF4838 domain-containing protein	17.4147	16.3649	8.41225	9.7619	0.990631	1.98705	0.000162292
MYY_02340	hypothetical protein	21.37	16.2688	11.9244	8.10133	0.983224	1.97688	0.0230368
MYY_1627	hypothetical protein	397.356	476.997	279.244	194.059	0.9807	1.97342	1.50394e-06
MYY_02720	hypothetical protein	75.1659	70.0146	44.5708	33.6443	0.980613	1.9733	0.000294724
MYY_2102	hypothetical protein	246.998	285.748	155.627	134.412	0.979557	1.97186	1.13486e-05
MYY_2050	PTS ascorbate transporter subunit IIC	1654.05	1873.57	1113.65	796.407	0.979014	1.97112	3.69479e-08
MYY_1626	ATP-binding cassette domain-containing protein	643.88	682.316	409.882	311.256	0.973333	1.96337	4.91394e-09
MYY_0631	PTS glucose transporter subunit IIA	162.808	167.312	89.949	90.9913	0.965636	1.95292	2.70821e-15
MYY_1171	glycogen synthase GlgA	2284.8	2346.02	1497.66	1033.73	0.964203	1.95099	8.84692e-08
MYY_1601	YesL family protein	883.853	905.67	612.143	378.682	0.944515	1.92454	0.0319976
MYY_2077	iron-containing alcohol dehydrogenase	59.798	55.8459	39.4792	24.5346	0.940991	1.91985	0.000350295
MYY_2063	alpha-mannosidase	262.737	266.903	167.121	127.649	0.939286	1.91758	4.14843e-09
MYY_0564	bacterial Ig-like domain-containing protein	287.51	286.497	175.296	145.056	0.936066	1.9133	5.75258e-12
MYY_0730	ABC transporter ATP-binding protein	1198.13	1248.17	809.669	557.207	0.932644	1.90877	5.58981e-07
MYY_02540	transposase	197.866	183.205	134.824	77.2977	0.9301	1.90541	0.00514254
MYY_1047	PTS lactose/cellobiose transporter subunit IIA	505.973	532.338	282.868	303.341	0.925195	1.89894	7.84868e-11
MYY_0867	helix-turn-helix transcriptional regulator	139.096	86.8449	65.3914	59.5944	0.924516	1.89805	0.00836206
MYY_0393	PTS cellobiose transporter subunit IIC	75.1759	72.4311	51.4409	31.5264	0.92045	1.89271	0.000222469
MYY_1600	dihydrodipicolinate synthase family protein	1157.43	1366.03	855.946	567.825	0.918966	1.89076	0.025343
MYY_02530	hypothetical protein	173.382	197.469	108.744	102.132	0.918091	1.88961	2.30546e-05
MYY_1707	Asp23/Gls24 family envelope stress response protein	3843.93	4033.23	2604.28	1846.25	0.917007	1.88819	1.7295e-07
MYY_0399	bifunctional 4-hydroxy-2-oxoglutarate aldolase/2-dehydro-3-deoxy-phosphogluconate aldolase	22.4099	18.8253	11.7984	11.6064	0.901402	1.86788	0.0271714
MYY_0134	beta-galactosidase	1699.84	1748.69	1130.05	844.011	0.89858	1.86423	2.77785e-08
MYY_1170	glucose-1-phosphate adenylyltransferase subunit GlgD	3622.02	3750.64	2442.09	1778.05	0.898411	1.86401	8.58488e-08
MYY_1723	iron ABC transporter permease	9.35117	10.7786	5.95666	5.73434	0.890899	1.85433	0.0118675
MYY_03205	GlsB/YeaQ/YmgE family stress response membrane protein	3996.48	3899.06	2657.1	1884.25	0.890466	1.85378	7.03729e-07
MYY_1710	prepilin peptidase	15.4902	20.0039	10.6895	10.2266	0.877852	1.83764	0.0447076
MYY_1377	DUF1827 family protein	1505.95	1649.95	1043.14	798.699	0.871867	1.83003	1.92471e-07
MYY_0751	L-lactate oxidase	8129.14	8444.59	5399.12	4313.21	0.865587	1.82208	1.99907e-09
MYY_1613	sugar ABC transporter substrate-binding protein	17.6469	21.6581	12.3347	11.14	0.852187	1.80524	0.00422075
MYY_1708	CsbD family protein	4459.09	4385.49	2942.7	2289.84	0.851044	1.80381	3.73678e-08
MYY_0326	AraC family transcriptional regulator	83.5982	84.1971	54.7201	44.7415	0.848651	1.80082	0.0197139
MYY_2129	ribosome-associated translation inhibitor RaiA	7285.25	7579.11	4978.07	3849.91	0.845934	1.79743	3.69479e-08
MYY_0180	lactococcin 972 family bacteriocin	5419.78	5250.65	3626.95	2749.19	0.836297	1.78546	1.54211e-07
MYY_0547	6-phospho-beta-galactosidase	11.7144	13.0652	9.00518	5.87144	0.832474	1.78074	0.0318199
MYY_1603	YhcH/YjgK/YiaL family protein	941.432	999.071	646.604	523.042	0.825664	1.77235	8.18386e-08
MYY_0691	PTS galactitol transporter subunit IIC	686.222	680.716	463.305	362.782	0.820528	1.76605	8.23379e-08
MYY_03155	hypothetical protein	524.87	491.055	353.453	263.167	0.811387	1.7549	2.56756e-05
MYY_0195	hypothetical protein	15.0957	19.2052	12.1379	9.03182	0.803761	1.74565	0.044499
MYY_2052	BglG family transcription antiterminator	2782.23	2989.41	1923.06	1609.36	0.803655	1.74552	4.16071e-09
MYY_0132	beta-N-acetylhexosaminidase	210.357	225.249	148.02	118.876	0.801843	1.74333	1.11471e-07
MYY_2051	PTS sugar transporter subunit IIB	2352.19	2685.66	1725.75	1368.66	0.798856	1.73972	7.92384e-07
MYY_1955	3-keto-L-gulonate-6-phosphate decarboxylase UlaD	24.488	25.3676	17.0248	13.9349	0.783613	1.72144	0.0318199
MYY_1046	transcription antiterminator	294.312	297.16	176.858	193.2	0.775414	1.71168	2.19101e-09
MYY_0392	hypothetical protein	56.6535	50.9777	39.2611	27.4576	0.775014	1.71121	0.0139325
MYY_02180	hypothetical protein	96.0425	73.0684	46.2796	58.8292	0.770969	1.70642	0.0152321
MYY_0196	hypothetical protein	51.5716	47.4093	32.7415	28.9971	0.770066	1.70535	0.0282679
MYY_2022	membrane protein	1102.39	1080	803.831	563.2	0.767344	1.70213	3.53776e-05
MYY_2088	DeoR/GlpR transcriptional regulator	97.1786	107.26	72.4323	56.5008	0.762537	1.69647	0.00031303
MYY_1545	transketolase	39.1494	36.1033	26.8458	20.4039	0.760921	1.69457	0.000439918
MYY_0330	PTS lactose/cellobiose transporter subunit IIA	99.3389	82.956	59.6557	54.757	0.756043	1.68885	0.00703299
MYY_0729	bacteriocin-associated integral membrane family protein	1279.81	1296.37	932.601	697.725	0.753752	1.68617	4.17677e-06
MYY_0332	PTS sugar transporter subunit IIC	112.621	119.982	73.8055	74.4756	0.749661	1.6814	3.62213e-07
MYY_1169	glucose-1-phosphate adenylyltransferase	4115.32	4243.64	2966.84	2367.96	0.742424	1.67298	4.1982e-07
MYY_1604	carbohydrate ABC transporter permease	1951.98	1989.31	1451.81	1066.51	0.739717	1.66985	1.35567e-05
MYY_2081	PTS mannose/fructose/sorbose transporter family subunit IID	946.93	958.923	717.838	501.021	0.737736	1.66756	7.61372e-05
MYY_2027	sugar ABC transporter permease	1758.79	1707.89	1236.82	984.145	0.736354	1.66596	7.67665e-07
MYY_0331	PTS sugar transporter subunit IIB	169.369	178.511	112.529	111.947	0.732699	1.66175	0.000401639
MYY_03090	hypothetical protein	127.159	110.773	89.0032	63.662	0.723296	1.65095	0.0292607
MYY_1628	hypothetical protein	379.265	402.055	291.098	214.652	0.721661	1.64908	7.7161e-05
MYY_0689	PTS sugar transporter subunit IIA	298.532	298.832	212.085	175.696	0.717812	1.64469	2.62332e-05
MYY_2066	alpha-L-fucosidase	26.9499	26.5729	20.0224	14.8149	0.711139	1.6371	0.00535814
MYY_2101	hypothetical protein	1441.88	1334.64	972.301	842.74	0.707459	1.63293	1.24183e-07
MYY_1943	PTS sugar transporter subunit IIB	101.621	110.076	74.2038	65.5298	0.699825	1.62431	0.00815498
MYY_1602	hypothetical protein	1354.95	1414.33	1038.85	790.908	0.69212	1.61566	4.82818e-05
MYY_1942	PTS sugar transporter subunit IIC	41.8845	46.5329	31.0098	27.776	0.690285	1.6136	0.00118833
MYY_1747	UDP-glucose--hexose-1-phosphate uridylyltransferase	73.9124	72.6278	54.4908	42.4125	0.689507	1.61273	0.000379033
MYY_2084	PTS sugar transporter subunit IIA	1095.95	1083.38	792.354	650.675	0.689107	1.61229	3.89902e-06
MYY_1606	carbohydrate ABC transporter substrate-binding protein	8310.84	8370.41	6114.6	4937.54	0.688419	1.61152	1.54695e-06
MYY_1794	sugar ABC transporter permease	34.5334	38.1987	27.1729	21.2465	0.686224	1.60907	0.015568
MYY_1512	hypothetical protein	362.643	321.958	231.398	221.925	0.684162	1.60677	0.00163483
MYY_1105	ADP-ribosylglycohydrolase family protein	43.8437	43.8384	28.8804	29.6034	0.682309	1.60471	0.00437337
MYY_1721	LacI family DNA-binding transcriptional regulator	107.862	111.663	80.3427	66.519	0.675693	1.59736	0.00021335
MYY_1546	ribulose-phosphate 3-epimerase	33.2252	27.8108	21.9023	18.5872	0.674309	1.59583	0.0413423
MYY_1791	sucrose phosphorylase	32.557	31.1699	22.1759	20.4639	0.673021	1.59441	0.00267026
MYY_1402	PadR family transcriptional regulator	94.789	64.8312	46.3117	60.0137	0.66652	1.58724	0.0474825
MYY_1836	extracellular solute-binding protein	39.6095	36.9092	25.7185	25.7935	0.664436	1.58495	0.000225489
MYY_1090	iron ABC transporter permease	90.7988	95.3473	63.1167	62.775	0.664144	1.58463	9.11106e-05
MYY_0327	glycyl-radical enzyme activating protein	39.1599	40.1753	26.9154	26.784	0.662403	1.58272	0.0116614
MYY_0728	lactococcin 972 family bacteriocin	1528.67	1509.72	1096.06	958.533	0.65952	1.57956	1.18687e-06
MYY_0387	6-phospho-beta-glucosidase	345.901	339.863	255.824	207.842	0.658745	1.57871	1.46043e-05
MYY_1944	PTS lactose/cellobiose transporter subunit IIA	96.8946	94.1436	64.4187	65.0747	0.656756	1.57653	0.0139733
MYY_2082	PTS mannose/fructose/sorbose/N-acetylgalactosamine transporter subunit IIC	914.233	911.423	689.979	547.203	0.655481	1.57514	2.44052e-05
MYY_1796	alpha-galactosidase	30.8352	33.8296	23.1232	21.1932	0.646087	1.56492	0.000992277
MYY_1379	IS3 family transposase	21.433	18.1199	11.7862	15.145	0.645521	1.5643	0.0368929
MYY_0333	glycyl radical protein	98.006	94.2705	73.9165	57.3072	0.643946	1.5626	0.000222499
MYY_0051	hypothetical protein	533.981	501.497	369.485	337.923	0.642891	1.56145	5.67391e-05
MYY_2083	PTS sugar transporter subunit IIB	1046.54	960.652	746.004	627.548	0.640609	1.55899	1.35567e-05
MYY_1276	Cof-type HAD-IIB family hydrolase	352.205	331.238	260.677	206.931	0.64021	1.55856	0.000124167
MYY_2028	DUF1189 domain-containing protein	395.972	402.008	299.623	248.58	0.636586	1.55465	3.26855e-05
MYY_0160	carbohydrate ABC transporter permease	1136.74	1068.73	833.209	681.318	0.636097	1.55412	1.4724e-05
MYY_1689	AAA family ATPase	118.299	134.912	93.2399	81.9241	0.631834	1.54953	0.000303796
MYY_0690	PTS sugar transporter subunit IIB	591.84	600.382	455.352	366.245	0.631674	1.54936	0.000234195
MYY_0543	ROK family transcriptional regulator	55.8828	53.7492	41.0681	34.4647	0.629964	1.54753	0.00226239
MYY_1605	sugar ABC transporter permease	2307	2316.7	1744.3	1451.41	0.627736	1.54514	6.585e-06
MYY_1187	tyrosine recombinase XerS	150.006	150.853	115.161	94.0066	0.618886	1.53569	0.000319772
MYY_0186	SP_0115 family bacteriocin-like peptide	799.52	745.907	571.193	506.446	0.613761	1.53024	1.81802e-05
MYY_02785	O-acetylhomoserine aminocarboxypropyltransferase/cysteine synthase	57.7563	55.9968	42.3575	37.0113	0.612652	1.52907	0.0033812
MYY_0052	helix-turn-helix transcriptional regulator	323.194	326.569	243.144	211.121	0.611942	1.52832	0.000371107
MYY_0335	glycerol dehydrogenase	96.5626	96.9885	71.9575	63.7873	0.607456	1.52357	0.000429816
MYY_0259	putative DNA binding domain-containing protein	119.219	105.239	83.9058	73.2317	0.605475	1.52148	0.000215017
MYY_1748	galactokinase	64.2095	56.7497	45.0933	39.716	0.601116	1.51689	0.00272115
MYY_1827	DUF4231 domain-containing protein	1732.03	1621.01	1235.96	1127.99	0.59912	1.51479	1.54695e-06
MYY_1165	NAD-dependent DNA ligase LigA	100.523	96.294	71.77	67.042	0.598376	1.51401	2.92522e-05
MYY_2025	extracellular solute-binding protein	12090.9	12299.6	9597.42	7602.55	0.598277	1.51391	7.26828e-05
MYY_1547	PTS fructose transporter subunit IIC	24.6556	23.3869	17.401	16.444	0.598115	1.51374	0.0381457
MYY_1091	iron ABC transporter permease	31.8762	31.9674	22.622	22.7385	0.591052	1.50635	0.0223847
MYY_0788	CBS domain-containing protein	161.167	151.055	111.794	109.582	0.589845	1.50509	0.0003648
MYY_1246	membrane protein	635.763	616.365	482.139	407.608	0.587418	1.50256	2.87682e-05
MYY_0010	DNA primase family protein	110.918	90.5854	66.2387	77.1214	0.583568	1.49855	0.000760732
MYY_1485	glutathione-dependent disulfide-bond oxidoreductase	98.3508	89.0003	139.982	161.211	-0.591447	-1.50676	0.000484855
MYY_1053	class 1b ribonucleoside-diphosphate reductase subunit alpha	216.597	221.027	337.006	370.745	-0.594737	-1.5102	2.6489e-07
MYY_0249	bifunctional 3,4-dihydroxy-2-butanone-4-phosphate synthase/GTP cyclohydrolase II	18.9729	22.8225	31.5481	36.8447	-0.59514	-1.51062	0.0208313
MYY_1337	30S ribosomal protein S1	383.844	390.997	570.853	685.43	-0.59749	-1.51308	5.11511e-06
MYY_1052	class 1b ribonucleoside-diphosphate reductase subunit beta	254.287	251.889	374.156	447.693	-0.600002	-1.51572	1.26616e-05
MYY_1779	trehalose operon repressor	26.3617	24.8636	44.1208	38.7633	-0.603719	-1.51963	0.0371329
MYY_0933	TRZ/ATZ family protein	155.904	147.405	230.37	263.153	-0.605439	-1.52144	7.07187e-06
MYY_0497	acetyl-CoA carboxylase carboxyl transferase subunit alpha	593.332	625.571	864.988	1124.56	-0.605781	-1.5218	6.13255e-05
MYY_1470	single-stranded DNA-binding protein SsbA	1024.84	1040.47	1572.52	1795.17	-0.606322	-1.52237	4.5319e-07
MYY_0493	acetyl-CoA carboxylase biotin carboxyl carrier protein	973.673	980.499	1434.55	1754.23	-0.606792	-1.52287	6.34519e-06
MYY_1370	bifunctional methylenetetrahydrofolate dehydrogenase/methenyltetrahydrofolate cyclohydrolase	34.3282	37.5562	54.4753	63.9164	-0.612069	-1.52845	0.00773522
MYY_2012	rhomboid family intramembrane serine protease	320.608	321.466	510.995	539.858	-0.612542	-1.52895	6.00586e-07
MYY_1469	30S ribosomal protein S18	1027.43	913.27	1470.86	1706.14	-0.615731	-1.53233	9.05396e-06
MYY_0494	3-hydroxyacyl-ACP dehydratase FabZ	1003.02	1038.19	1479.34	1880.2	-0.618228	-1.53499	2.01815e-05
MYY_0231	amino acid ABC transporter substrate-binding protein	138.552	134.64	216.34	233.852	-0.623565	-1.54068	1.10954e-05
MYY_1153	50S ribosomal protein L21	1009.22	954.761	1449.81	1790.96	-0.624169	-1.54132	9.82241e-06
MYY_0450	class I SAM-dependent RNA methyltransferase	303.957	325.03	514.16	524.699	-0.624566	-1.54175	1.43813e-07
MYY_1390	U32 family peptidase	142.91	139.797	216.61	252.958	-0.633501	-1.55132	1.35567e-05
MYY_0367	CPBP family intramembrane metalloprotease	55.6974	46.7772	84.5228	84.0121	-0.633974	-1.55183	0.00293138
MYY_0042	ATP-dependent zinc metalloprotease FtsH	307.162	282.599	461.232	519.684	-0.637103	-1.5552	8.58488e-08
MYY_0726	translational GTPase TypA	128.845	112.008	188.291	212.833	-0.641738	-1.56021	3.38985e-06
MYY_2138	30S ribosomal protein S2	819.508	828.961	1301.67	1454.47	-0.642873	-1.56144	1.62238e-08
MYY_02950	hypothetical protein	409.5	399.177	687.66	670.856	-0.652751	-1.57216	3.07163e-05
MYY_0806	30S ribosomal protein S16	754.329	698.775	1277.83	1167.68	-0.657676	-1.57754	1.50394e-06
MYY_0449	cell division regulator GpsB	686.838	688.328	1141.22	1184.55	-0.660173	-1.58027	3.54618e-08
MYY_0280	lipocalin/fatty acid-binding family protein	97.2776	92.9293	155.913	166.253	-0.664939	-1.5855	0.000181893
MYY_0495	acetyl-CoA carboxylase biotin carboxylase subunit	534.701	550.515	816.129	1029.64	-0.666091	-1.58677	1.39485e-06
MYY_2013	5-formyltetrahydrofolate cyclo-ligase	450.774	434.491	719.739	783.804	-0.667129	-1.58791	4.28667e-08
MYY_0486	MarR family transcriptional regulator	1048.1	1050.19	1564.51	2007.42	-0.667407	-1.58822	3.83235e-06
MYY_2107	Hsp33 family molecular chaperone HslO	108.744	115.218	192.511	189.582	-0.669878	-1.59094	6.4829e-06
MYY_0492	beta-ketoacyl-ACP synthase II	656.205	644.884	1009.91	1208.32	-0.670796	-1.59195	6.44633e-08
MYY_1318	tRNA 4-thiouridine(8) synthase ThiI	87.7508	85.5491	141.018	154.273	-0.671473	-1.5927	2.93441e-06
MYY_0807	KH domain-containing protein	568.99	534.256	974.272	911.661	-0.680042	-1.60219	1.49638e-06
MYY_1531	Pr6Pr family membrane protein	115.913	112.241	173.177	218.959	-0.682297	-1.60469	0.00014794
MYY_1391	DUF3270 domain-containing protein	220.598	219.499	355.641	409.154	-0.697785	-1.62201	3.88824e-05
MYY_2014	N-acetyldiaminopimelate deacetylase	344.143	315.18	558.627	586.584	-0.701206	-1.62586	1.50932e-09
MYY_0348	LLM class flavin-dependent oxidoreductase	28.051	28.2379	52.1931	45.6667	-0.701487	-1.62618	0.00212962
MYY_1071	large conductance mechanosensitive channel protein MscL	86.2911	81.9906	152.98	140.244	-0.708898	-1.63456	0.00106239
MYY_1527	bifunctional hydroxymethylpyrimidine kinase/phosphomethylpyrimidine kinase	79.5669	75.6026	119.961	154.423	-0.724229	-1.65202	0.000138899
MYY_2015	2,3,4,5-tetrahydropyridine-2,6-dicarboxylate N-acetyltransferase	509.472	513.331	895.041	916.921	-0.727253	-1.65548	6.70034e-11
MYY_0559	hypothetical protein	146.051	127.091	242.276	239.408	-0.731044	-1.65984	4.30333e-05
MYY_0536	PI-1 pilus system sortase SrtC-1	10.312	12.0992	19.1012	21.4765	-0.740204	-1.67041	0.041089
MYY_0560	GNAT family N-acetyltransferase	116.3	116.859	203.813	217.174	-0.753262	-1.6856	1.22023e-05
MYY_1479	YSIRK signal domain/LPXTG anchor domain surface protein	4.28645	5.59231	8.80674	9.3794	-0.760777	-1.6944	0.00149391
MYY_0954	uracil transporter	331.382	316.488	512.47	664.422	-0.761884	-1.6957	1.68423e-07
MYY_03035	IS30 family transposase	21.535	18.6847	32.4351	40.6752	-0.773217	-1.70908	0.00392132
MYY_0474	signal peptidase I	145.655	136.992	235.169	281.461	-0.773531	-1.70945	1.24704e-06
MYY_1329	cysteine desulfurase	498.739	479.642	918.745	885.526	-0.787089	-1.72559	7.58648e-13
MYY_1532	alkylphosphonate utilization protein	132.839	135.98	211.831	289.113	-0.794482	-1.73445	0.000188844
MYY_1977	tRNA guanosine(34) transglycosylase Tgt	112.658	112.082	189.802	232.638	-0.810601	-1.75394	6.30827e-08
MYY_0487	ketoacyl-ACP synthase III	682.819	714.464	1166.67	1466.44	-0.813775	-1.75781	1.99907e-09
MYY_1528	tRNA pseudouridine(38-40) synthase TruA	39.9206	38.0413	62.3198	87.9319	-0.847222	-1.79903	0.000539468
MYY_0658	amino acid ABC transporter permease	67.8555	67.9898	114.277	148.497	-0.850225	-1.80278	2.07794e-05
MYY_0675	branched-chain amino acid transport system II carrier protein	14.3187	19.1539	30.4032	35.5252	-0.854074	-1.8076	0.0010611
MYY_0232	MetQ/NlpA family ABC transporter substrate-binding protein	13.3809	13.2169	24.0179	27.9587	-0.867095	-1.82399	0.00767665
MYY_0657	amino acid ABC transporter permease	59.7481	58.4859	101.741	130.389	-0.87341	-1.83199	2.26845e-05
MYY_2108	tRNA dihydrouridine synthase DusB	169.971	175.642	349.312	329.251	-0.875247	-1.83432	1.16014e-11
MYY_0475	ribonuclease HIII	74.2398	68.8822	131.126	149.385	-0.876426	-1.83582	8.23379e-08
MYY_0491	3-oxoacyl-[acyl-carrier-protein] reductase	430.97	399.702	741.616	902.478	-0.887318	-1.84973	2.7832e-11
MYY_0947	50S ribosomal protein L19	1788.56	1813	3275.57	3935.63	-0.902147	-1.86885	2.18094e-13
MYY_2149	S4 domain-containing protein YaaA	54.0929	50.94	93.8901	117.752	-0.914751	-1.88524	0.000407141
MYY_02565	restriction endonuclease subunit S	55.1588	47.7674	108.193	102.518	-0.949151	-1.93074	4.34784e-06
MYY_0489	enoyl-[acyl-carrier-protein] reductase FabK	145.801	140.804	266.568	329.835	-0.958541	-1.94334	5.27458e-11
MYY_0531	PI-1 pilus transcriptional regulator RlrA	138.414	133.313	257.978	313.031	-0.972923	-1.96281	4.83739e-13
MYY_1328	SUF system NifU family Fe-S cluster assembly protein	552.521	505.897	1126.99	1101.01	-0.980091	-1.97259	2.36115e-16
MYY_1658	ribonuclease Y	272.978	246.51	496.987	636.693	-1.02773	-2.03882	3.74444e-13
MYY_1445	GNAT family N-acetyltransferase	34.774	37.8562	71.0433	89.1625	-1.03106	-2.04353	0.000294724
MYY_0490	ACP S-malonyltransferase	241.04	276.131	519.801	622.161	-1.03952	-2.05554	1.44341e-13
MYY_1555	30S ribosomal protein S15	1839.16	1696.52	3539.2	4248.17	-1.04148	-2.05834	7.0747e-17
MYY_1487	CDF family manganese efflux transporter MntE	14.79	14.5405	27.4293	37.3789	-1.04254	-2.05985	0.000142851
MYY_1327	Fe-S cluster assembly protein SufB	536.278	497.351	1167.11	1179.66	-1.08715	-2.12454	1.64068e-25
MYY_0532	PI-1 pilus tip adhesin RrgA	105.655	102.762	217.263	261.891	-1.10231	-2.14699	5.68016e-18
MYY_1516	DEAD/DEAH box helicase	111.741	99.5963	285.162	255.43	-1.26356	-2.40088	8.91979e-21
MYY_1517	OFA family MFS transporter	52.1752	45.3198	143.849	124.228	-1.37283	-2.58978	1.95394e-16
MYY_1307	restriction endonuclease subunit S	6.76162	5.25136	28.7204	28.1501	-2.18145	-4.53608	5.75258e-12
