# Supplementary material for: Streptococcus pneumoniae synchronizes the states of cell wall peptidoglycan acetylation and genome methylation by programmed DNA inversions
Source: PLoS Pathog. 2025 Aug 5;21(8):e1013286. doi: 10.1371/journal.ppat.1013286 (PMC12324116; doi:10.1371/journal.ppat.1013286)
Supplement: S13 Table — (XLSX) [file ppat.1013286.s019.xlsx]

## Sheet: T-O ratio
Figure	Strain	Colony number						Ratio
		Rep 1		Rep 2		Rep 3		Rep 1		Rep 2		Rep 3		Mean of T ratio
		T	Total	T	Total	T	Total	T	O	T	O	T	O
1B	WT	28	137	25	120	22	124	0.20438	0.79562	0.208333	0.791667	0.177419	0.822581	0.196711
	Δhk11	118	119	127	128	122	124	0.991597	0.00840336	0.992188	0.0078125	0.983871	0.016129	0.989218
	hk11rev*	136	139	101	115	137	145	0.978417	0.0215827	0.878261	0.121739	0.944828	0.0551724	0.933835
	hk11rev	24	155	22	151	30	160	0.154839	0.845161	0.145695	0.854305	0.1875	0.8125	0.162678
1D	WT	15	137	17	123	16	93	0.109489	0.890511	0.138211	0.861789	0.172043	0.827957	0.139914
	ΔpgdA	111	111	108	108	92	92	1	0	1	0	1	0	1
	pgdAD275N	111	111	108	108	92	92	1	0	1	0	1	0	1
	pgdArev	25	127	19	131	18	109	0.19685	0.80315	0.145038	0.854962	0.165138	0.834862	0.169009
1E (left)	WT (TH6671)	0	121	0	108	0	126	0	1	0	1	0	1	0
	pgdAD275N	155	158	143	144	124	127	0.981013	0.0189873	0.993056	0.00694444	0.976378	0.023622	0.983482
	pgdArev	0	98	0	133	0	102	0	1	0	1	0	1	0
1E (right)	WT (TH6675)	17	102	13	99	12	101	0.166667	0.833333	0.131313	0.868687	0.118812	0.881188	0.138931
	pgdAD275N	123	123	112	112	107	107	1	0	1	0	1	0	1
	pgdArev	2	131	4	108	8	97	0.0152672	0.984733	0.037037	0.962963	0.0824742	0.917526	0.0449261
1F	WT	30	158	32	193	22	144	0.189873	0.810127	0.165803	0.834197	0.152778	0.847222	0.169485
	Δadr	120	146	132	189	111	140	0.821918	0.178082	0.698413	0.301587	0.792857	0.207143	0.771063
	adrS438A	90	92	104	108	107	112	0.978261	0.0217391	0.962963	0.037037	0.955357	0.0446429	0.965527
	adrrev	14	112	18	123	17	126	0.125	0.875	0.146341	0.853659	0.134921	0.865079	0.135421
1G (left)	WT (TH6671)	15	194	17	202	9	201	0.0773196	0.92268	0.0841584	0.915842	0.0447761	0.955224	0.0687514
	adrS438A	128	132	101	103	143	156	0.969697	0.030303	0.980583	0.0194175	0.916667	0.0833333	0.955649
	adrrev	23	268	17	240	13	120	0.0858209	0.914179	0.0708333	0.929167	0.108333	0.891667	0.0883292
1G (right)	WT (TH6675)	18	118	10	90	13	96	0.152542	0.847458	0.111111	0.888889	0.135417	0.864583	0.133023
	adrS438A	104	106	93	97	108	116	0.981132	0.0188679	0.958763	0.0412371	0.931034	0.0689655	0.956976
	adrrev	21	105	22	100	14	97	0.2	0.8	0.22	0.78	0.14433	0.85567	0.18811
2B	hsdSA1	0	121	0	113	0	114	0	1	0	1	0	1	0
	hsdSA1 pgdAD275N	154	154	102	102	112	112	1	0	1	0	1	0	1
	hsdSA1 pgdArev	0	169	0	106	0	99	0	1	0	1	0	1	0
	hsdSA1 adrS438A	0	129	0	143	0	107	0	1	0	1	0	1	0
	hsdSA1 adrrev	0	107	0	111	0	98	0	1	0	1	0	1	0
4C	WT	32	86	21	97	31	99	0.372093	0.627907	0.216495	0.783505	0.313131	0.686869	0.300573
	adrS438A	100	100	123	123	99	101	1	0	1	0	0.980198	0.019802	0.993399
	adrS438AΔlytA	0	156	0	194	0	112	0	1	0	1	0	1	0
	adrS438A lytArev	82	88	97	98	81	85	0.931818	0.0681818	0.989796	0.0102041	0.952941	0.0470588	0.958185
	adrS438AΔlytB	95	100	87	87	91	99	0.95	0.05	1	0	0.919192	0.0808081	0.956397
	adrS438AΔlytC	90	97	89	102	94	99	0.927835	0.0721649	0.872549	0.127451	0.949495	0.0505051	0.916626
	adrS438AΔcbpD	90	100	77	89	92	102	0.9	0.1	0.865169	0.134831	0.901961	0.0980392	0.889043
4F	WT	7	47	13	51	9	63	0.148936	0.851064	0.254902	0.745098	0.142857	0.857143	0.182232
	adrS438A	48	56	77	86	58	63	0.857143	0.142857	0.895349	0.104651	0.920635	0.0793651	0.891042
	adrS438A ΔlytA	0	165	0	152	0	147	0	1	0	1	0	1	0
	adrS438A ΔlytAAMI	0	86	0	86	0	86	0	1	0	1	0	1	0
	adrS438A ΔlytACBD	0	123	0	121	0	98	0	1	0	1	0	1	0
	adrS438A lytAE87A	0	125	0	115	0	106	0	1	0	1	0	1	0
	adrS438A lytAH133A	0	107	0	98	0	102	0	1	0	1	0	1	0
	adrS438A lytAS33Q-Y41A	0	105	0	108	0	113	0	1	0	1	0	1	0
5E	WT	15	51	9	49	12	61	0.294118	0.705882	0.183673	0.816327	0.196721	0.803279	0.224837
	ΔptvB	27	89	21	93	10	76	0.303371	0.696629	0.225806	0.774194	0.131579	0.868421	0.220252
	adrS438A	86	86	47	48	42	43	1	0	0.979167	0.0208333	0.976744	0.0232558	0.985304
	adrS438A ΔptvB	9	26	3	32	10	35	0.346154	0.653846	0.09375	0.90625	0.285714	0.714286	0.241873
	adrS438A ptvBrev	44	49	40	40	22	25	0.897959	0.102041	1	0	0.88	0.12	0.925986
5G	WT	15	52	15	112	21	103	0.288462	0.711538	0.133929	0.866071	0.203883	0.796117	0.208758
	ΔpcpA	92	102	46	66	84	126	0.901961	0.0980392	0.69697	0.30303	0.666667	0.333333	0.755199
	pcpArev	18	94	22	82	24	111	0.191489	0.808511	0.268293	0.731707	0.216216	0.783784	0.225333
	adrS438A	82	97	90	103	76	102	0.845361	0.154639	0.873786	0.126214	0.745098	0.254902	0.821415
	adrS438A ΔpcpA	23	112	23	99	21	104	0.205357	0.794643	0.232323	0.767677	0.201923	0.798077	0.213201
	adrS438ApcpArev	96	110	94	98	89	106	0.872727	0.127273	0.959184	0.0408163	0.839623	0.160377	0.890511
6D	WT	9	43	9	36	11	57	0.209302	0.790698	0.25	0.75	0.192982	0.807018	0.217428
	ΔdimA	12	42	12	51	9	41	0.285714	0.714286	0.235294	0.764706	0.219512	0.780488	0.24684
	adrS438A	92	97	62	62	86	88	0.948454	0.0515464	1	0	0.977273	0.0227273	0.975242
	adrS438A ΔdimA	13	71	10	44	12	60	0.183099	0.816901	0.227273	0.772727	0.2	0.8	0.203457
	adrS438A dimArev	87	87	56	58	64	68	1	0	0.965517	0.0344828	0.941176	0.0588235	0.968898
6H	WT	9	59	12	53	10	51	0.152542	0.847458	0.226415	0.773585	0.196078	0.803922	0.191679
	adrS438A	68	71	96	96	65	67	0.957746	0.0422535	1	0	0.970149	0.0298507	0.975965
	adrS438A ΔptvA	64	66	51	52	69	73	0.969697	0.030303	0.980769	0.0192308	0.945205	0.0547945	0.965224
	adrS438A ΔptvB	14	41	18	54	12	46	0.341463	0.658537	0.333333	0.666667	0.26087	0.73913	0.311889
	adrS438A ΔptvC	89	102	65	87	48	69	0.872549	0.127451	0.747126	0.252874	0.695652	0.304348	0.771776
	adrS438A ptvCrev	101	101	201	202	178	182	1	0	0.99505	0.0049505	0.978022	0.021978	0.991024
8E	WT	23	92	32	89	20	87	0.25	0.75	0.359551	0.640449	0.229885	0.770115	0.279812
	adrS438A	111	112	121	121	98	98	0.991071	0.00892857	1	0	1	0	0.997024
	ΔacoB	63	93	76	89	72	97	0.677419	0.322581	0.853933	0.146067	0.742268	0.257732	0.757873
	Δpfl	25	96	14	89	33	88	0.260417	0.739583	0.157303	0.842697	0.375	0.625	0.26424
8J	3 hour	16	144	15	158	62	326	0.111111	0.888889	0.0949367	0.905063	0.190184	0.809816	0.132077
	4 hour	38	380	35	260	26	256	0.1	0.9	0.134615	0.865385	0.101562	0.898438	0.112059
	5.5 hour	42	219	66	307	43	219	0.191781	0.808219	0.214984	0.785016	0.196347	0.803653	0.201037
	6.5 hour	68	279	69	317	78	331	0.243728	0.756272	0.217666	0.782334	0.23565	0.76435	0.232348
	8.5 hour	88	126	81	119	120	174	0.698413	0.301587	0.680672	0.319328	0.689655	0.310345	0.68958
	21 hour	395	495	357	399	280	340	0.79798	0.20202	0.894737	0.105263	0.823529	0.176471	0.838749
S3A	WT	17	88	14	106	18	133	0.1932	0.8068	0.1321	0.8679	0.1353	0.8647	0.153533
	ΔlytA	0	121	0	86	0	112	0	1	0	1	0	1	0

## Sheet: hsdSA1 to A6 mRNA
Figure	Strain	HsdSA1 ratio						HsdSA2 ratio			HsdSA3 ratio			HsdSA4 ratio			HsdSA5 ratio			HsdSA6 ratio
		Rep 1	Rep 2	Rep 3	Rep 4	Rep 5	Rep 6	Rep 1	Rep 2	Rep 3	Rep 1	Rep 2	Rep 3	Rep 1	Rep 2	Rep 3	Rep 1	Rep 2	Rep 3	Rep 1	Rep 2	Rep 3
2C	hsdSA1	0.864368	1.14049	0.995297
	WT	0.476514	0.456153	0.40581
	pgdAD275N	0.58471	0.547065	0.493672
	pgdArev	0.421965	0.453368	0.392663
	adrS438A	0.0481559	0.0504155	0.0576367
	adrrev	0.513757	0.500135	0.464919
2D	hsdSA1	1.18658	0.910192	0.903369
	hsdSA1 pgdAD275N	1.09738	0.99624	1.04108
	hsdSA1 pgdArev	0.89669	1.15645	1.23443
	hsdSA1 adrS438A	0.968629	1.1439	1.13092
	hsdSA1 adrrev	0.9877	1.1234	1.0927
4B	hsdSA1	1.1444	0.8885	0.9671
	WT	0.2754	0.3642	0.2468
	adrS438A	0.0104	0.0372	0.0384
	adrS438A ΔlytA	0.3203	0.3638	0.2823
	adrS438A lytArev	0.0052	0.0034	0.0096
	adrS438A ΔlytB	0.0104	0.0256	0.0104
	adrS438A ΔlytC	0.036	0.0239	0.0253
	adrS438A ΔcbpD	0.0168	0.0224	0.0151
4E	hsdSA1	0.9155	1.0845	1
	WT	0.3147	0.4387	0.3712
	adrS438A	0.0145	0.0184	0.0152
	adrS438A ΔlytA	0.3669	0.4402	0.3826
	adrS438A ΔlytAAMI	0.31	0.3096	0.3238
	adrS438A ΔlytACBD	0.012	0.0099	0.0126
	adrS438A lytAE87A	0.052	0.0404	0.0385
	adrS438A lytAH133A	0.0396	0.0408	0.0258
	adrS438A lytAS33Q-Y41A	0.5095	0.5591	0.4559
5B	hsdSA1	0.9962	1.0038	0.9613	1.0387
	WT	0.3809	0.356	0.3534	0.3921
	adrS438A	0.0378	0.0536	0.0267	0.0269
	adrS438A ΔptvB	0.4374	0.4279	0.4388	0.3537	0.3923
	adrS438A Δ0726	0.0293	0.0196	0.0411	0.0517	0.0558
	adrS438A Δ0914	0.0164	0.0176	0.0148	0.0172	0.0179
	adrS438A Δ1352	0.0039	0.0048	0.0053	0.0067	0.0066
	adrS438A Δ1663	0.0453	0.0674	0.0633	0.0603	0.0666
	adrS438A Δ1707	0.0191	0.0256	0.0188	0.0204	0.0199
	adrS438A ΔpcpA	0.7191	0.939	0.6841	0.7404	0.6292
5D	hsdSA1	1.0016	0.9985	1
	WT	0.3809	0.3227	0.356
	ΔptvB	0.3998	0.402	0.4013
	adrS438A	0.0149	0.0148	0.0147
	adrS438A ΔptvB	0.4374	0.4279	0.43
	adrS438A ptvBrev	0.0325	0.0275	0.0302
5F	hsdSA1	0.9962	1.0038	0.9613	1.0387
	WT	0.3172	0.3206	0.2947	0.3298	0.3534
	ΔpcpA	0.0055	0.0033	0.0028	0.0015
	pcpArev	0.6259	0.365	0.423	0.3266
	adrS438A	0.0378	0.0536	0.0267	0.0269
	adrS438A ΔpcpA	0.7191	0.939	0.6841	0.7404	0.6292
	adrS438ApcpArev	0.0391	0.0359	0.0297	0.0365
6B	hsdSA1	0.8682	1.0289	1.1028
	WT	0.3037	0.3034	0.2971
	adrS438A	0.0335	0.0401	0.0262
	adrS438A Δ0041	0.0208	0.0182	0.0191
	adrS438A Δ0128	0.0226	0.0289	0.024
	adrS438A Δ0516	0.0248	0.0286	0.0325
	adrS438A ΔhsdM	0.2909	0.3623	0.47
	adrS438A Δ0606	0.0377	0.0376	0.0318
	adrS438A Δ0713	0.0327	0.0511	0.0414
	adrS438A Δ0734	0.0563	0.0614	0.0624
	adrS438A Δ0735	0.024	0.0184	0.0206
	adrS438A Δ0916	0.0192	0.0253	0.0234
	adrS438A ΔdimA	0.386	0.323	0.3525
	adrS438A Δ1361	0.0323	0.0236	0.0203
	adrS438A Δ1406	0.0135	0.0133	0.0143
	adrS438A Δ1427	0.1337	0.138	0.1208
	adrS438A Δ1585	0.0116	0.0104	0.0115
	adrS438A Δ1791	0.0644	0.0776	0.057
	adrS438A Δ1950	0.0255	0.0181	0.0167
6C	hsdSA1	1.0781	0.922	0.9999
	WT	0.3937	0.3787	0.4018
	ΔdimA	0.3746	0.3598	0.3712
	adrS438A	0.0417	0.0436	0.0492
	adrS438A ΔdimA	0.46	0.5029	0.4454
	adrS438A dimArev	0.033	0.0476	0.0389
6G	hsdSA1	1.0298	0.9702	1.0024
	WT	0.446	0.4827	0.4723
	adrS438A	0.0068	0.0164	0.0105
	adrS438A ΔptvA	0.0248	0.0222	0.0197
	adrS438A ΔptvB	0.4388	0.3537	0.3923
	adrS438A ΔptvC	0.1054	0.0879	0.0892
	adrS438A ptvCrev	0.0282	0.0254	0.0246
8D	hsdSA1	0.9663	1.2542	0.7795
	WT	0.4491	0.4559	0.4414
	adrS438A	0.0057	0.0052	0.0039
	ΔacoB	0.0387	0.0324	0.0384
	Δpfl	0.1734	0.2116	0.1881
8I	3 h incubation	1.15	0.92
	4 h	0.53	0.6	0.62
	5.5 h	0.5	0.47	0.45
	6.5 h	0.53	0.53	0.5
	8.5 h	0.46	0.46	0.53
	21 h	0.43	0.51
8M	20 g/L glucose	1.16	1.08	0.76
	10	0.6	0.53	0.41
	2.5	0.52	0.54	0.42
	1	0.44	0.46	0.39
	0.5	0.42	0.46	0.35
	0.25	0.37	0.37	0.3
S2A	D39	0.019824	0.0159187	0.013291	0.065424	0.0638521	0.0587228	0.620901	0.750271	0.735588	0.448178	0.789522	0.643772	0.519513	0.555911	0.592023	0.0339635	0.0409919	0.0323326
	D39 adrS438A	0.00859034	0.00530885	0.00389545	0.0328447	0.0271174	0.0298275	0.995391	1.07952	0.850546	0.560008	0.389237	0.467686	0.517449	0.494404	0.513514	0.00825865	0.00790435	0.00850228
S3A	hsdSA1	0.9841	1.0154	1.0003
	WT	0.4797	0.4496	0.4321
	ΔlytA	0.3967	0.3783	0.378

## Sheet: IRs inversion frequency
Figure	Strain	IR1-F			IR1-R			IR2-F			IR2-R			IR3-F			IR3-R
		Rep 1	Rep 2	Rep 3	Rep 1	Rep 2	Rep 3	Rep 1	Rep 2	Rep 3	Rep 1	Rep 2	Rep 3	Rep 1	Rep 2	Rep 3	Rep 1	Rep 2	Rep 3
2E	hsdSA1	0.97688	0.970192	0.981393	0.0231068	0.0247981	0.0228921	0.98463	1.01543	0.956394	0.0153808	0.011916	0.0161047	0.999955	1	1	2.77701e-05	3.01441e-05	2.42778e-05
	WT	0.683348	0.65424	0.72557	0.316613	0.34576	0.274187	0.741352	0.815469	0.828223	0.258877	0.184531	0.171805	0.955291	0.917025	0.914885	0.0448308	0.0829755	0.0855088
	pgdAD275N	0.660121	0.616904	0.622981	0.335457	0.387317	0.377094	0.702602	0.692584	0.761594	0.311266	0.29315	0.238293	0.904955	0.966768	0.918015	0.0594951	0.0684321	0.0820056
	adrS438A	0.126143	0.174472	0.136567	0.873923	0.825528	0.863262	0.139018	0.372228	0.284669	0.86112	0.627772	0.715285	0.941447	0.929007	0.918202	0.0586295	0.0709934	0.0818866
S2B	D39	0.0984592	0.13391	0.107271	0.743619	0.994233	0.922042	0.0397185	0.0610401	0.0547026	0.71528	1.04808	1.09017	0.653677	1.1865	1.14838	0.0136592	0.0160321	0.00827171
	D39 adrS438A	0.0335642	0.0218307	0.0266907	0.986434	0.916697	1.01399	0.0196023	0.0231821	0.0123993	1.12128	0.845955	0.956128	0.0432788	0.0773908	0.0659669	1.10133	0.899897	0.814581

## Sheet: PG O-Ac rate
Figure	Strain	PG O-Ac ratio
		Rep 1	Rep 2	Rep 3	Rep 4
8C	WT	37.57	35.42	35.59	34.04
	adrS438A	2.4	0.23	1.97	1.32
	ΔacoB	13.6	18.22	17.13	15.5
	Δpfl	23.2	22.06	21.05	19.68
8H	4 h	47.03
	5.5 h	62.13
	6.5 h	72.24
	8.5 h	35.61

## Sheet: β-lac activity
Figure	Sample	β-galactosidase activity (RUs)
		Rep 1	Rep 2	Rep 3	Rep 4	Rep 5	Rep 6	Rep 7	Rep 8
6E	PC	284.96	291.029	283.377
	NC	18.994	19.318	18.425
	PtvA-DimAN	16.519	15.713	14.746
	PtvA-DimAC	13.833	14.417	16
	PtvB-DimAN	13.472	12.206	11.935
	PtvB-DimAC	14.051	13.139	13.504
	PtvC-DimAN	13.328	13.742	15.646
	PtvC-DimAC	52.303	54.242	48.667
6F	PC	284.96	291.029	283.377
	NC	18.994	19.318	18.425
	PtvA-PtvB	16.849	15.67	13.142
	PtvA-PtvC	16.118	13.951	12.478
	PtvA-PtvBC	17.695	16.425	15.245
	PtvB-PtvC	246.423	225.994	218.045
7A	PC	284.96	291.029	283.377
	NC	18.994	19.318	18.425
	PsrAN-DimAN	13.894	13.062	12.063
	PsrAN-DimAC	15.156	12.643	12.795
	PsrAC-DimAN	14.619	13.453	12.442
	PsrAC-DimAC	15.913	13.086	13.166
S3D	PC	283.656	288.928	289.455
	NC	15.752	17.79	17.555
	LytAC-PcpAC	15	14.322	11.695
	LytAC-PcpAN	18.939	19.347	18.204
	LytAN-PcpAC	15.76	15.197	12.008
	LytAN-PcpAN	14.569	13.793	12.931
	LytAC-PtvBC	15.125	13.088	14.028
	LytAC-PtvBN	15.086	12.597	13.297
	LytAN-PtvBC	15.167	12.853	13.111
	LytAN-PtvBN	15.268	13.929	15.982
S5B	PC	188.1	157.9	168.9	151.9	161.3	178.1	148.2	174.4
	NC	15.5	15	14.1	17.7	16	15.5	14.3	15.3
	DimA-PtvC	15.7	14.3	13.5	14.5	17	14.7	12.7	10.2

## Sheet: intracellular Ac-CoA
Figure	Sample	Intracellular Ac-CoA (nmol/mL)
		Rep 1	Rep 2	Rep 3	Rep 4	Rep 5	Rep 6
8B	WT	382.62	358.843	361.303
	adrS438A	222.739	209.621	221.1
	ΔacoB	289.151	289.151	289.971
	Δpfl	311.289	302.27	301.45
8G	3 h incubation	452.585	468.983	544.414
	4 h	1094.29	1153.33	1164.26
	5.5 h	968.575	948.898	944.525
	6.5 h	1088.83	1072.43	1029.79
	8.5 h	974.041	990.439	970.762
	21 h	148.675	158.514	219.733
8L	20 g/L glucose	215.907	221.763	224.106	227.229	230.743	233.086
	10	197.557	219.811	224.496	203.804	224.887	236.6
	2.5	226.449	256.902	225.277	233.867	270.177	228.01
	1	130.794	136.65	137.821	149.534	155.391	158.904
	0.5	162.028	150.315	164.37	140.164	126.108	141.335
	0.25	130.403	133.917	126.889	152.658	152.658	147.972

## Sheet: abundance of LytA
The raw data of Figure S3C
